# Supplementary material for: Contribution of Viral Genomic Diversity to Oyster Susceptibility in the Pacific Oyster Mortality Syndrome
Source: Front Microbiol. 2020 Jul 10;11:1579. doi: 10.3389/fmicb.2020.01579 (PMC7381293; doi:10.3389/fmicb.2020.01579)
Supplement: Supplementary file 1 [file Table_1.xlsx]

## Sheet: Supplementary_Table_S1
Supplementary Table S1: Summary of sequencing data and redas alignements on OsHV-1 µVar A genome (KY242585). A and M represent Atlantic and Mediterranean experimental infection respectively. The three replicates are designated by R1, R2 and R3.
ID	Accession ID	READS_LIBRARY	READS_NON_ALIGN	READS_ALIGN_OsHV-1 µVar	QUALITY_READS_ALIGN_OsHV-1 µVar
A-F11-T12-R1	SAMN08382959	42719296	42718900	396	354
A-F11-T12-R2	SAMN08382960	54109620	54109467	153	135
A-F11-T12-R3	SAMN08382961	63009706	63009539	167	147
A-F11-T24-R1	SAMN08382962	48778918	48236573	542345	492101
A-F11-T24-R2	SAMN08382963	41884568	41682879	201689	178649
A-F11-T24-R3	SAMN08382964	58735270	58531443	203827	182496
A-F11-T48-R1	SAMN08382965	47766858	46515620	1251238	1135143
A-F11-T48-R2	SAMN08382966	53377580	51024661	2352919	2157994
A-F11-T48-R3	SAMN08382967	39945364	38723491	1221873	1107135
A-F11-T60-R1	SAMN08382968	52332540	50459429	1873111	1632990
A-F11-T60-R2	SAMN08382969	42029126	40350572	1678554	1496313
A-F11-T60-R3	SAMN08382970	50461946	49573105	888841	790284
A-F11-T72-R1	SAMN08382971	47227940	45593293	1634647	1443353
A-F11-T72-R2	SAMN08382972	54576640	52820373	1756267	1559611
A-F11-T72-R3	SAMN08382973	48489616	47372409	1117207	973223
A-F21-T12-R1	SAMN08382938	53458946	53458944	2	2
A-F21-T12-R2	SAMN08382939	54313888	54313884	4	4
A-F21-T12-R3	SAMN08382940	47857886	47857884	2	2
A-F21-T24-R1	SAMN08382941	50127386	50127289	97	87
A-F21-T24-R2	SAMN08382942	46725632	46724278	1354	1117
A-F21-T24-R3	SAMN08382943	46597482	46597367	115	101
A-F21-T48-R1	SAMN08382944	46491572	46491341	231	213
A-F21-T48-R2	SAMN08382945	49131076	49130590	486	440
A-F21-T48-R3	SAMN08382946	55750040	55725607	24433	22645
A-F21-T60-R1	SAMN08382947	45073348	45069927	3421	3048
A-F21-T60-R2	SAMN08382948	60305228	60304861	367	333
A-F21-T60-R3	SAMN08382949	53440052	53426080	13972	12182
A-F21-T72-R1	SAMN08382950	57623866	57616098	7768	6447
A-F21-T72-R2	SAMN08382951	57886052	57885590	462	421
A-F21-T72-R3	SAMN08382952	42075008	42074064	944	886
A-F32-T12-R1	SAMN13818407	53508196	53508168	28	22
A-F32-T12-R2	SAMN13818408	50083460	50083442	18	18
A-F32-T12-R3	SAMN13818409	46325216	46325166	50	48
A-F32-T24-R1	SAMN13818416	47815170	47814510	660	603
A-F32-T24-R2	SAMN13818417	47459902	47454947	4955	4247
A-F32-T24-R3	SAMN13818418	52020706	52012746	7960	6932
A-F32-T48-R1	SAMN13818425	59319522	59005621	313901	287167
A-F32-T48-R2	SAMN13818426	48241920	47993538	248382	228397
A-F32-T48-R3	SAMN13818427	57315906	57284895	31011	27574
A-F32-T60-R1	SAMN13818434	47117012	46674722	442290	398774
A-F32-T60-R2	SAMN13818435	55609728	55023261	586467	529933
A-F32-T60-R3	SAMN13818436	54445038	54391791	53247	48484
A-F32-T72-R1	SAMN13818443	36395710	36162591	233119	207279
A-F32-T72-R2	SAMN13818444	47353898	47048991	304907	273105
A-F32-T72-R3	SAMN13818445	55250806	54811638	439168	384188
A-F44-T12-R1	SAMN13818410	44947478	44947437	41	34
A-F44-T12-R2	SAMN13818411	45198306	45198258	48	37
A-F44-T12-R3	SAMN13818412	50385632	50385611	21	21
A-F44-T24-R1	SAMN13818419	49497794	49452017	45777	38896
A-F44-T24-R2	SAMN13818420	52934928	52926360	8568	7413
A-F44-T24-R3	SAMN13818421	45569382	45257983	311399	284643
A-F44-T48-R1	SAMN13818428	51075434	50622655	452779	404942
A-F44-T48-R2	SAMN13818429	49404766	49181400	223366	203144
A-F44-T48-R3	SAMN13818430	50532946	50124520	408426	357378
A-F44-T60-R1	SAMN13818437	51187592	51108727	78865	68347
A-F44-T60-R2	SAMN13818438	52105366	51525714	579652	503659
A-F44-T60-R3	SAMN13818439	46787286	46487511	299775	259162
A-F44-T72-R1	SAMN13818446	47839944	47388689	451255	378777
A-F44-T72-R2	SAMN13818447	55860640	55643789	216851	181767
A-F44-T72-R3	SAMN13818448	52551192	52277871	273321	222602
A-F9-T12-R1	SAMN13818404	50863278	50863264	14	12
A-F9-T12-R2	SAMN13818405	57876382	57876344	38	32
A-F9-T12-R3	SAMN13818406	50558702	50558702	0	0
A-F9-T24-R1	SAMN13818413	49418516	49352190	66326	56855
A-F9-T24-R2	SAMN13818414	54803482	54765595	37887	33849
A-F9-T24-R3	SAMN13818415	56109732	56094990	14742	12743
A-F9-T48-R1	SAMN13818422	52690202	52454004	236198	212407
A-F9-T48-R2	SAMN13818423	51203342	51012592	190750	172653
A-F9-T48-R3	SAMN13818424	48094058	47896462	197596	178266
A-F9-T60-R1	SAMN13818431	45902466	45829989	72477	64156
A-F9-T60-R2	SAMN13818432	37258354	37196541	61813	54987
A-F9-T60-R3	SAMN13818433	47466926	47330472	136454	115892
A-F9-T72-R1	SAMN13818440	48183434	47887120	296314	266818
A-F9-T72-R2	SAMN13818441	57828762	57367252	461510	408197
A-F9-T72-R3	SAMN13818442	58516842	58236115	280727	249752
M-F11-T12-R1	SAMN13818482	49581848	49581804	44	36
M-F11-T12-R2	SAMN13818483	35367404	35367324	80	72
M-F11-T12-R3	SAMN13818484	47151868	47151858	10	10
M-F11-T24-R1	SAMN13818497	57017652	56972103	45549	38604
M-F11-T24-R2	SAMN13818498	49436340	49301067	135273	114167
M-F11-T24-R3	SAMN13818499	52247164	52237684	9480	8299
M-F11-T48-R1	SAMN13818512	51024578	50436370	588208	536310
M-F11-T48-R2	SAMN13818513	52080594	51565015	515579	467841
M-F11-T48-R3	SAMN13818514	48020502	47369426	651076	592405
M-F11-T60-R1	SAMN13818527	45319520	44927963	391557	353660
M-F11-T60-R2	SAMN13818528	42200894	41719105	481789	409817
M-F11-T60-R3	SAMN13818529	49249850	48631900	617950	538331
M-F11-T72-R1	SAMN13818542	44766720	44114879	651841	538840
M-F11-T72-R2	SAMN13818543	41480984	40874596	606388	495646
M-F11-T72-R3	SAMN13818544	51618764	51356674	262090	220533
M-F21-T12-R1	SAMN13818485	52222258	52222258	0	0
M-F21-T12-R2	SAMN13818486	46904092	46904092	0	0
M-F21-T12-R3	SAMN13818487	58665390	58665388	2	2
M-F21-T24-R1	SAMN13818500	49129474	49129472	2	2
M-F21-T24-R2	SAMN13818501	51097456	51097450	6	6
M-F21-T24-R3	SAMN13818502	53915516	53915512	4	3
M-F21-T48-R1	SAMN13818515	45726696	45726680	16	16
M-F21-T48-R2	SAMN13818516	51200054	51185692	14362	13280
M-F21-T48-R3	SAMN13818517	49873430	49873406	24	20
M-F21-T60-R1	SAMN13818530	49373682	49373506	176	157
M-F21-T60-R2	SAMN13818531	39416938	39416862	76	74
M-F21-T60-R3	SAMN13818532	49825240	49824701	539	480
M-F21-T72-R1	SAMN13818545	46820108	46819978	130	112
M-F21-T72-R2	SAMN13818546	50929258	50929217	41	33
M-F21-T72-R3	SAMN13818547	53495552	53495539	13	7
M-F32-T12-R1	SAMN13818488	55423132	55423124	8	8
M-F32-T12-R2	SAMN13818489	47832228	47832215	13	12
M-F32-T12-R3	SAMN13818490	48969800	48969796	4	4
M-F32-T24-R1	SAMN13818503	45920148	45876455	43693	39448
M-F32-T24-R2	SAMN13818504	43668918	43663180	5738	4967
M-F32-T24-R3	SAMN13818505	51113828	51104652	9176	7812
M-F32-T48-R1	SAMN13818518	54028190	53146143	882047	808300
M-F32-T48-R2	SAMN13818519	52200034	51718084	481950	439502
M-F32-T48-R3	SAMN13818520	43220758	42755684	465074	428438
M-F32-T60-R1	SAMN13818533	50790932	50256477	534455	479948
M-F32-T60-R2	SAMN13818534	52057342	51579941	477401	427072
M-F32-T60-R3	SAMN13818535	54348622	53675729	672893	600116
M-F32-T72-R1	SAMN13818548	49092940	49003188	89752	79945
M-F32-T72-R2	SAMN13818549	48817498	48603887	213611	185805
M-F32-T72-R3	SAMN13818550	53489848	53190392	299456	251972
M-F44-T12-R1	SAMN13818491	49659924	49659924	0	0
M-F44-T12-R2	SAMN13818492	58032320	58032314	6	6
M-F44-T12-R3	SAMN13818493	52883072	52883070	2	2
M-F44-T24-R1	SAMN13818506	50437484	50437445	39	39
M-F44-T24-R2	SAMN13818507	41873800	41873776	24	24
M-F44-T24-R3	SAMN13818508	48306178	48306166	12	12
M-F44-T48-R1	SAMN13818521	51864516	51864484	32	28
M-F44-T48-R2	SAMN13818522	57367094	57367057	37	33
M-F44-T48-R3	SAMN13818523	43761554	43761544	10	8
M-F44-T60-R1	SAMN13818536	49563872	49563504	368	327
M-F44-T60-R2	SAMN13818537	51126102	51125979	123	113
M-F44-T60-R3	SAMN13818538	49105022	49104969	53	43
M-F44-T72-R1	SAMN13818551	47248860	47248850	10	8
M-F44-T72-R2	SAMN13818552	51572896	51571086	1810	1621
M-F44-T72-R3	SAMN13818553	49347914	49347740	174	160
M-F9-T12-R1	SAMN13818479	51631968	51631966	2	2
M-F9-T12-R2	SAMN13818480	54895244	54895244	0	0
M-F9-T12-R3	SAMN13818481	55539704	55539700	4	4
M-F9-T24-R1	SAMN13818494	49034434	49034255	179	157
M-F9-T24-R2	SAMN13818495	22915512	22915484	28	24
M-F9-T24-R3	SAMN13818496	45428114	45428110	4	4
M-F9-T48-R1	SAMN13818509	45957062	45932084	24978	21983
M-F9-T48-R2	SAMN13818510	51627940	51608937	19003	17099
M-F9-T48-R3	SAMN13818511	55320774	55310894	9880	8767
M-F9-T60-R1	SAMN13818524	45709098	45615281	93817	85304
M-F9-T60-R2	SAMN13818525	46068238	46064353	3885	3590
M-F9-T60-R3	SAMN13818526	50555174	50554061	1113	1010
M-F9-T72-R1	SAMN13818539	47500008	47497037	2971	2721
M-F9-T72-R2	SAMN13818540	45730392	45684878	45514	37698
M-F9-T72-R3	SAMN13818541	44862698	44861560	1138	1015
