# Supplementary material for: Contribution of Viral Genomic Diversity to Oyster Susceptibility in the Pacific Oyster Mortality Syndrome
Source: Front Microbiol. 2020 Jul 10;11:1579. doi: 10.3389/fmicb.2020.01579 (PMC7381293; doi:10.3389/fmicb.2020.01579)
Supplement: Supplementary file 2 [file Table_2.xlsx]

## Sheet: Between-families viral load
Statistical significance (Mann-Whitney U tests) of viral load comparison between families at late phase of infection (48/60/72 h).
Atlantic experimental infection						Mediterranean experimental infection
Fig 2 C	F11	F21	F32	F44		Fig 2 D	F11	F21	F32	F44
F21	<0,0001					F21	<0,0001
F32	<0,0001	0.0008				F32	0.2973	<0,0001
F44	<0,0001	<0,0001	0.4894			F44	<0,0001	0.9132	<0,0001
F9	<0,0001	<0,0001	0.3283	0.073		F9	<0,0001	0.0002	<0,0001	<0,0001
(*P ≤ 0.05 **P ≤ 0.01 ***P ≤ 0.001 ****P ≤ 0.0001).

## Sheet: Between-families viral replic.
Statistical significance (Mann-Whitney U tests) of viral replication rate comparison between families at late phase of infection (48/60/72 h).
Atlantic experimental infection						Mediterranean experimental infection
Fig 2 E	F11	F21	F32	F44		Fig 2 F	F11	F21	F32	F44
F21	<0,0001					F21	<0,0001
F32	<0,0001	<0,0001				F32	0.4894	<0,0001
F44	<0,0001	<0,0001	>0,9999			F44	<0,0001	>0,9999	<0,0001
F9	<0,0001	<0,0001	0.3401	0.1359		F9	<0,0001	0.0008	<0,0001	0.0002
(*P ≤ 0.05 **P ≤ 0.01 ***P ≤ 0.001 ****P ≤ 0.0001).

## Sheet: Within-family viral load comp.
Statistical significance (Mann-Whitney U tests) of viral loads comparison within each family between early (12/24 h) and late phase (48/60/72 h) of infection.
Atlantic experimental infection	P value			Mediterranean experimental infection	P value
F11	0.0004	***		F11	0.0004	***
F21	0.002	**		F21	0.0006	***
F32	0.0004	***		F32	0.0004	***
F44	0.0016	**		F44	0.0004	***
F9	0.0004	***		F9	0.0004	***
