# Supplementary material for: Contribution of Viral Genomic Diversity to Oyster Susceptibility in the Pacific Oyster Mortality Syndrome
Source: Front Microbiol. 2020 Jul 10;11:1579. doi: 10.3389/fmicb.2020.01579 (PMC7381293; doi:10.3389/fmicb.2020.01579)
Supplement: Supplementary file 3 [file Table_3.xlsx]

## Sheet: Supplementary_Table_S3
Supplementary Table S3: OsHV-1 µVar transcripts read counts at 72h post infection.
Sample ID	MEAN_READS_LIBRARY	MEAN_READS_NON_ALIGN	MEAN_READS_ALIGN_OsHV-1 µVar A	MEAN_QUALITY_READS_ALIGN_OsHV-1 µVar A	MEAN_QUALITY_READS_ALIGN_OsHV-1 µVar A_NORMALIZED	OsHV-1 µV transcripts fold chances compare to F21	Oyster Phenotype
AF11-72h	5.00981e+07	4.85954e+07	1502707	1.3254e+06	1.31386e+06	564.924	Susceptible
AF21-72h	5.25283e+07	5.25253e+07	3058	2584.67	2325.72		Resistant
AF32-72h	4.63335e+07	46007740	325731	288191	305471	131.345	Intermediate
AF44-72h	5.20839e+07	5.17701e+07	313809	261049	255568	109.887	Intermediate
AF9-72h	5.4843e+07	54496829	346184	308256	279733	120.278	Intermediate
MF11-72h	4.59555e+07	4.54487e+07	506773	418340	468719	8911.45	Susceptible
MF21-72h	5.0415e+07	5.04149e+07	61.3333	50.6667	52.5974		Resistant
MF32-72h	50466762	5.02658e+07	200940	172574	168281	3199.43	Susceptible
MF44-72h	49389890	4.93892e+07	664.667	596.333	577.948	10.9882	Resistant
MF9-72h	4.6031e+07	4.60145e+07	16541	13811.3	14999.3	285.171	Resistant
