# Supplementary material for: Contribution of Viral Genomic Diversity to Oyster Susceptibility in the Pacific Oyster Mortality Syndrome
Source: Front Microbiol. 2020 Jul 10;11:1579. doi: 10.3389/fmicb.2020.01579 (PMC7381293; doi:10.3389/fmicb.2020.01579)
Supplement: Supplementary file 4 [file Table_4.xlsx]

## Sheet: Supplementary_Table_S4
Supplementary Table S4: Position and frequency of the 377 SNPs characterized in Atlantic experimental infection.
Genome position	Depth	ref	alt	Frequency %	Annotation	AA change	NEI	AF9	AF11	AF32	AF44
9784	1501	G	A	25.8	ORF7	Glu363Lys	ATL	0	1	1	1
11766	4674	G	A	47.5691	ORF7	Thr1023Thr	ATL	1	1	1	1
12391	309	C	T	49.8371	ORF8	Leu284Leu	ATL	0	1	0	0
13410	2660	T	C	99.9248	ORF9	Lys567Glu	Common	1	1	1	1
13556	831	C	T	10.349	ORF9	Ser518Asn	ATL	1	0	1	0
15733	1572	G	A	7.00637	ORF10	Glu122Glu	ATL	0	0	0	1
16188	1005	G	A	11.0778	ORF10	Arg274Lys	ATL	1	0	0	0
17325	2668	T	C	99.9625	ORF11	Ile222Thr	Common	1	1	1	1
18953	6213	A	G	99.9034	ORF12	Lys96Glu	Common	1	1	1	1
19275	505	A	T	6.93069	-		ATL	0	0	1	0
19641	1107	C	A	13.6488	-		ATL	0	1	1	0
20748	302	A	G	99.3377	ORF14	Asn193Asp	ATL	0	1	0	0
20768	207	G	A	44.4444	-		ATL	0	1	0	0
21123	653	G	A	5.52147	ORF15	Leu7Leu	ATL	0	0	0	1
21392	3004	A	G	5.73525	ORF15	Glu97Gly	ATL	0	1	1	0
21404	6380	G	A	38.2284	ORF15	Arg101Gln	ATL	1	1	1	1
21892	6408	T	A	42.9998	ORF16	His22Gln	ATL	1	1	1	1
22357	4899	C	T	44.0695	ORF17	Phe49Phe	ATL	1	1	1	1
22428	1446	C	T	8.25243	ORF17	Ser73Leu	ATL	1	0	0	1
22488	1345	C	T	54.2751	ORF17	Ser93Leu	Common	0	1	1	1
22736	24327	C	T	47.7583	ORF18	Pro43Ser	ATL	1	1	1	1
22914	693	T	A	11.544	-		ATL	0	1	0	0
22917	1079	T	A	86.6419	-		ATL	0	1	1	1
22918	1055	T	A	86.0399	-		ATL	0	1	1	1
22919	860	C	A	84.6333	-		ATL	0	1	0	1
22921	782	T	A	83.376	-		ATL	0	1	0	1
22923	316	T	A	66.7722	-		ATL	0	1	0	0
22924	217	C	A	49.3088	-		ATL	0	1	0	0
22929	241	A	T	33.195	-		ATL	0	1	0	0
23337	4264	G	C	99.9765	ORF19	Ser270Cys	Common	1	1	1	1
23776	4407	A	C	55.1238	ORF19	Ser124Ala	Common	1	1	1	1
24098	978	A	T	10.2354	ORF19	Ile16Ile	ATL	0	1	0	0
24099	1471	A	T	13.7415	ORF19	Ile16Asn	ATL	0	1	1	1
24101	1472	G	T	14.0136	ORF19	Ser15Arg	ATL	0	1	1	1
24102	1452	C	T	14.2069	ORF19	Ser15Asn	ATL	0	1	1	1
24345	11684	G	A	44.062	ORF20	Ile540Ile	ATL	1	1	1	1
24399	1033	G	A	11.0465	ORF20	Asp522Asp	ATL	1	0	0	0
25640	5143	T	C	42.7349	ORF20	Lys109Glu	ATL	1	1	1	1
26274	5597	T	C	52.7718	ORF21	Ser906Gly	Common	1	1	1	1
27002	3306	G	A	51.0148	ORF21	Ser663Leu	Common	1	1	1	1
27020	3639	C	T	48.7349	ORF21	Gly657Asp	ATL	1	1	1	1
27499	4091	A	T	46.8497	ORF21	Asp497Glu	ATL	1	1	1	1
27903	2052	C	T	25.256	ORF21	Glu363Lys	ATL	0	1	0	1
27905	2225	C	T	23.786	ORF21	Gly362Glu	ATL	0	1	0	1
29343	6052	G	T	21.4581	ORF22	Val64Leu	ATL	1	1	1	1
34741	5768	A	T	50.911	ORF23	Pro1087Pro	Common	1	1	1	1
34991	4021	T	C	99.9751	ORF23	Lys1004Arg	Common	1	1	1	1
37331	1833	T	A	8.01964	ORF23	Asn224Ile	ATL	1	1	0	0
38035	392	G	T	22.4227	-		ATL	0	1	0	0
38036	445	C	T	17.7928	-		ATL	0	1	0	0
39273	1495	A	T	8.29431	-		ATL	0	1	0	0
39274	2765	C	T	11.803	-		Common	1	1	1	1
39276	2871	C	T	15.7785	-		Common	1	1	1	1
39277	2915	A	T	17.3704	-		Common	1	1	1	1
39278	3079	A	T	21.612	-		Common	1	1	1	1
39279	3103	A	T	22.4444	-		Common	1	1	1	1
39333	10076	C	T	41.5194	ORF25	Arg216Lys	ATL	1	1	1	1
40738	1005	C	T	6.86567	ORF26	Pro238Ser	ATL	0	0	0	1
41229	638	G	T	27.5591	-		ATL	0	1	0	0
41230	701	A	T	40.2282	-		Common	0	1	0	0
41232	1427	A	T	58.7246	-		Common	0	1	1	1
41234	1466	C	T	56.8493	-		Common	0	1	1	1
41235	1507	A	T	58.0624	-		Common	0	1	1	1
41236	1515	A	T	58.1902	-		Common	0	1	1	1
42154	624	G	T	23.2745	-		ATL	0	1	0	0
42530	9210	T	A	42.1247	ORF28	Leu747Leu	ATL	1	1	1	1
42635	908	T	C	8.71003	ORF28	Arg712Arg	ATL	1	0	0	0
43565	6859	C	T	22.5383	ORF28	Ala402Ala	ATL	1	1	1	1
43573	7308	C	T	100	ORF28	Asp400Asn	Common	1	1	1	1
43607	1657	T	C	7.19033	ORF28	Ala388Ala	ATL	1	0	1	0
43735	7357	C	T	42.9854	ORF28	Asp346Asn	ATL	1	1	1	1
44927	400	C	T	12.5	ORF29	Glu47Lys	ATL	1	0	0	0
45533	2179	C	G	57.8923	ORF30	Gly128Arg	Common	1	1	1	1
46366	3240	C	T	43.179	ORF31	Glu54Lys	ATL	1	1	1	1
46651	834	A	G	99.7599	-		Common	0	1	0	0
46730	952	G	C	8.92857	-		ATL	0	1	0	0
46732	989	T	G	10.3239	-		ATL	0	1	0	0
46733	1012	T	G	12.0925	-		ATL	0	1	0	0
46734	1060	A	G	12.949	-		ATL	0	1	0	0
46735	1122	T	G	8.87097	-		ATL	0	1	0	0
46737	1093	A	T	12.0404	-		ATL	0	1	0	0
46739	1194	C	G	20.8893	-		ATL	0	1	0	0
47348	5784	C	T	51.6263	ORF32_nf	Ser10Phe	Common	1	1	1	1
47613	5987	G	A	44.8108	ORF32_nf	Gly98Gly	ATL	1	1	1	1
48882	3697	C	T	7.25697	ORF32_nf	Asp521Asp	ATL	0	1	1	1
48884	3396	G	T	10.5449	ORF32_nf	Trp522Leu	Common	0	1	1	1
48885	3311	G	T	11.1782	ORF32_nf	Trp522Phe	Common	0	1	1	1
48888	3179	A	T	14.0384	ORF32_nf	Leu523Phe	Common	1	1	1	1
51587	211	C	T	12.3223	ORF39	Met174Ile	Common	1	0	0	0
56584	7122	G	A	48.0472	ORF41	Asp866Asn	ATL	1	1	1	1
58383	13256	C	T	42.1251	ORF43	Phe75Phe	ATL	1	1	1	1
59312	204	C	T	53.6946	ORFIN.1	Ser162Phe	ATL	0	1	0	0
59477	318	T	C	92.4528	ORFIN.2	Thr43Thr	ATL	0	1	0	0
59855	2871	T	C	99.8258	-		Common	1	1	1	1
59974	1692	C	T	45.2128	-		ATL	0	1	1	1
60202	3838	T	G	99.9478	-		Common	1	1	1	1
60547	711	G	A	8.01688	ORFIN.3	Glu99Lys	ATL	1	0	1	0
60665	3720	C	T	34.4002	ORFIN.3	Ser138Phe	ATL	1	1	1	1
61244	5132	T	A	99.961	ORFIN.4	Phe166Ile	Common	1	1	1	1
61725	827	C	T	9.0799	ORFIN.4	Ser326Leu	ATL	0	1	0	0
61726	793	A	T	9.72222	ORFIN.4	Ser326Ser	ATL	0	1	0	0
61728	710	G	T	11.3997	ORFIN.4	Ter327Leuext*?	ATL	0	1	0	0
61729	622	A	T	12.3994	ORFIN.4	Ter327Cysext*?	ATL	0	1	0	0
61730	605	A	T	12.8926	-		ATL	0	1	0	0
61798	2011	T	G	16.2687	-		ATL	0	1	1	1
61920	5791	C	T	44.6095	ORF44	Glu271Lys	ATL	1	1	1	1
62193	6349	G	A	43.6879	ORF44	Leu180Leu	ATL	1	1	1	1
62326	5731	A	G	99.8604	ORF44	Phe135Phe	Common	1	1	1	1
63339	21501	G	A	35.5939	ORF45	Val156Ile	ATL	1	1	1	1
63684	1422	T	A	23.2068	-		Common	0	1	1	1
63686	1407	C	A	63.9659	-		Common	0	1	1	1
63687	1120	T	A	55.2679	-		Common	0	1	1	1
63688	917	T	A	53.8798	-		ATL	0	1	1	0
63689	577	G	A	35.182	-		ATL	0	1	0	0
63690	562	C	A	32.9768	-		ATL	0	1	0	0
63691	556	T	A	32.6126	-		ATL	0	1	0	0
63693	468	T	A	20.7265	-		ATL	0	1	0	0
64413	1449	G	A	44.7895	ORF47	Glu2Lys	ATL	0	1	1	1
64426	1559	T	C	52.7366	ORF47	Val6Ala	ATL	0	1	1	1
64895	725	G	A	51.1724	ORF47	Lys162Lys	ATL	0	1	0	0
64955	1310	A	G	99.8472	ORF47	Glu182Glu	Common	0	1	1	1
65339	2025	G	T	46.2451	ORF47	Lys310Asn	ATL	1	1	1	1
65600	1766	T	C	49.6884	ORF47	Thr397Thr	ATL	0	1	1	1
65768	2069	A	T	59.9127	ORF47	Lys453Asn	Common	1	1	1	1
65894	2176	G	A	59.6048	ORF47	Val495Val	Common	1	1	1	1
66735	372	A	G	11.828	ORF47	Thr776Ala	Common	1	0	0	0
66759	3224	G	A	41.9615	ORF47	Glu784Lys	ATL	1	1	1	1
67860	1015	G	A	9.37808	ORF47	Asp1151Asn	ATL	1	0	0	1
68836	458	A	C	39.6061	-		ATL	0	1	0	0
70758	2443	G	A	45.2313	ORF49	Val635Val	ATL	1	1	1	1
70916	2676	C	T	25.4675	ORF49	Ala688Val	ATL	0	1	1	1
71384	1953	G	A	6.30123	ORF49	Gly844Glu	ATL	0	1	0	0
71502	358	C	T	8.37989	ORF49	Phe883Phe	ATL	1	0	0	0
72086	494	T	C	6.08519	ORF49	Ile1078Thr	ATL	1	0	0	0
72119	5134	A	G	99.9415	ORF49	Lys1089Arg	Common	1	1	1	1
73172	2628	G	A	7.57518	-		ATL	1	1	0	0
73434	1032	C	T	7.85645	-		Common	0	1	0	0
74171	585	C	T	11.453	ORF50.1_nf	Glu252Lys	ATL	0	0	1	0
74556	4675	C	T	50.2677	ORF50.1_nf	Val123Val	Common	1	1	1	1
75589	9163	G	A	43.5015	ORF51	Ile785Ile	ATL	1	1	1	1
79478	9399	G	A	6.98616	ORF53	Glu265Lys	ATL	1	1	1	0
80297	413	T	A	45.4988	ORF54	Asn2Lys	ATL	0	1	0	0
80299	426	C	A	42.723	ORF54	Thr3Lys	ATL	0	1	0	0
80301	589	G	A	15.9593	ORF54	Val4Ile	ATL	0	1	0	0
80302	675	T	A	11.4074	ORF54	Val4Asp	ATL	0	1	0	0
80895	2839	A	G	100	ORF54	Ser202Gly	Common	1	1	1	1
81056	3905	G	A	42.1943	ORF54	Arg255Arg	ATL	1	1	1	1
81275	4521	C	T	42.4524	ORF54	Tyr328Tyr	ATL	1	1	1	1
81579	4210	C	T	45.7224	ORF54	Leu430Leu	ATL	1	1	1	1
82296	486	G	A	7.61317	ORF54	Asp669Asn	ATL	1	0	0	0
82714	422	G	T	25.3589	ORF54	Ter808Leuext*?	ATL	0	1	0	0
82715	416	A	T	26.2019	ORF54	Ter808Cysext*?	ATL	0	1	0	0
83493	2413	G	A	9.00789	ORF56	Leu3Leu	ATL	1	1	0	0
83606	4539	T	C	100	ORF56	Phe41Ser	Common	1	1	1	1
83836	4424	G	A	49.1176	ORF56	Asp118Asn	ATL	1	1	1	1
85043	318	T	A	58.3596	-		ATL	0	1	0	0
85044	316	C	A	58.5443	-		ATL	0	1	0	0
86440	5170	G	A	13.0973	ORF58	Arg454Arg	Common	1	1	1	1
87319	1863	G	A	5.96774	ORF59	Glu195Lys	ATL	0	1	0	0
87399	2650	T	G	46.3894	ORF59	Thr221Thr	ATL	1	1	1	1
87730	2522	G	A	8.57824	ORF59	Asp332Asn	ATL	1	1	1	0
90431	3946	T	C	44.1176	ORF60	Ser279Ser	ATL	1	1	1	1
90848	2166	C	T	11.5473	ORF60	Lys140Lys	ATL	1	1	0	0
90894	2328	A	C	11.4655	ORF60	Val125Gly	ATL	1	1	1	0
91435	857	C	T	47.7246	-		ATL	0	1	0	0
92018	1573	G	A	41.068	ORF61	Glu192Lys	ATL	0	1	1	1
93342	3953	G	A	11.1449	-		ATL	1	1	1	0
93597	1450	C	T	51.0345	-		Common	0	1	0	1
93598	1178	C	T	8.06452	-		ATL	0	1	0	0
93876	2199	C	T	8.9172	ORF64	Asp308Asn	ATL	1	1	1	0
94225	1067	C	T	8.44278	ORF64	Ser191Ser	ATL	0	1	0	0
94839	347	A	T	23.4104	-		ATL	0	1	0	0
94840	353	C	T	24.3626	-		ATL	0	1	0	0
94841	358	A	T	25.1397	-		ATL	0	1	0	0
94842	410	G	T	33.4146	-		ATL	0	1	0	0
94843	400	A	T	36.0902	-		ATL	0	1	0	0
94845	388	A	T	37.7604	-		ATL	0	1	0	0
95619	9311	G	C	59.467	ORF65.1_nf	Thr201Arg	Common	1	1	1	1
95690	9571	G	A	49.0854	ORF65.1_nf	Ile177Ile	Common	1	1	1	1
95887	9924	C	T	8.9039	ORF65.1_nf	Glu112Lys	ATL	1	1	1	0
95975	6845	C	T	8.51781	ORF65.1_nf	Leu82Leu	ATL	1	1	1	0
96057	772	T	C	9.74026	ORF65.1_nf	Asp55Gly	ATL	1	0	0	0
96561	7623	T	C	53.1915	ORF65.2_nf	Asp123Gly	Common	1	1	1	1
96631	1321	C	T	5.15542	ORF65.2_nf	Glu100Glu	ATL	0	0	1	0
97930	2975	C	T	43.1887	ORF66	Asp803Asn	ATL	1	1	1	1
99658	2279	G	A	44.2054	ORF66	His227Tyr	ATL	1	1	1	1
100091	1916	T	A	99.9477	ORF66	Lys82Asn	Common	1	1	1	1
100641	701	C	T	31.3837	-		ATL	0	1	0	0
100770	1384	C	A	100	ORF67	Asn7Lys	Common	0	1	1	1
101031	2226	C	T	15.4537	ORF67	Ile94Ile	ATL	0	1	1	1
101160	1604	C	T	23.3936	ORF67	Val137Val	ATL	0	1	0	1
102592	221	G	T	68.7783	-		ATL	0	1	0	0
102594	236	A	T	71.9149	-		ATL	0	1	0	0
102596	233	A	T	66.5236	-		ATL	0	1	0	0
103523	9666	C	A	41.369	ORF68	Asp394Tyr	ATL	1	1	1	1
105821	2710	T	G	11.7473	ORF69	Asn114Thr	ATL	1	1	1	0
106162	549	G	T	27.6867	-		ATL	0	1	0	0
106163	340	A	T	47.6471	-		ATL	0	1	0	0
106166	350	A	T	50.1433	-		ATL	0	1	0	0
106168	361	G	T	49.0305	-		ATL	0	1	0	0
106628	5886	T	G	6.08844	-		ATL	0	1	0	1
107116	6447	C	T	39.9316	ORF70	Glu44Lys	ATL	1	1	1	1
109411	1336	C	A	23.8381	-		Common	0	1	1	1
109413	1312	T	A	21.2261	-		Common	0	1	1	1
109630	7283	C	T	43.8857	-		ATL	1	1	1	1
109868	5545	G	A	46.2565	-		Common	1	1	1	1
109946	5919	G	A	9.95437	ORF73.1_nf	Asp19Asn	ATL	1	1	1	0
111302	372	A	T	25.5376	-		ATL	0	1	0	0
111304	495	A	T	46.4646	-		ATL	0	1	0	0
111306	498	A	T	35.6855	-		ATL	0	1	0	0
111314	508	T	A	26.6932	-		ATL	0	1	0	0
111316	502	C	A	25.3493	-		ATL	0	1	0	0
111710	1137	G	T	7.62411	-		ATL	0	1	0	0
111866	4721	C	T	47.3405	ORF75	Val204Ile	Common	1	1	1	1
112119	1610	C	T	6.285	ORF75	Gln119Gln	Common	1	0	0	1
113019	256	G	A	32.1569	-		ATL	0	1	0	0
113322	196	G	A	43.3673	ORF76	Arg6Gln	ATL	0	1	0	0
114025	754	T	A	46.7463	ORF76	Asn240Lys	ATL	0	1	0	0
115467	1984	G	A	40.2223	ORF77	Arg3Gln	ATL	1	1	1	1
115875	658	C	T	7.45814	ORF77	Thr139Met	ATL	0	0	0	1
117243	1432	A	G	7.40741	ORF77	Gln595Arg	ATL	1	0	1	0
119221	3344	T	C	11.0144	ORF77	Gly1254Gly	ATL	1	1	1	0
120635	1922	T	C	99.9479	ORF78	Phe443Ser	Common	1	1	1	1
120830	1356	G	T	43.2714	ORF78	Gly508Val	ATL	0	1	1	1
121853	245	C	A	11.8367	ORF78	Thr849Asn	ATL	1	0	0	0
121866	3227	A	G	54.2299	ORF78	Pro853Pro	Common	1	1	1	1
123002	6868	C	T	36.3159	ORF79	Val75Val	ATL	1	1	1	1
123511	28909	A	T	99.9273	ORF80	Tyr77Phe	Common	1	1	1	1
123718	3206	C	A	62.4844	-		Common	1	1	1	1
123720	2998	T	A	63.1842	-		Common	1	1	1	1
123721	2915	G	A	62.6419	-		Common	1	1	1	1
123724	1984	T	A	47.9072	-		Common	1	1	1	1
123725	1035	C	A	23.0918	-		Common	0	1	0	1
125255	2314	A	T	6.23377	-		ATL	0	1	0	0
125257	2294	A	T	7.18983	-		ATL	0	1	0	0
125258	3559	A	T	6.88876	-		ATL	0	1	1	1
125311	2339	T	A	45.0385	-		Common	1	1	1	1
125313	2251	T	A	42.4	-		Common	1	1	1	1
125316	1598	T	A	25.7984	-		Common	0	1	1	1
125317	1159	T	A	14.5203	-		ATL	0	1	0	1
125584	11374	C	T	42.6749	ORF83	Ala285Thr	ATL	1	1	1	1
126366	1742	A	T	5.05747	ORF83	Met24Lys	ATL	0	1	0	0
126368	1958	A	T	9.11418	ORF83	Thr23Thr	ATL	0	1	1	0
126369	2267	G	T	10.2824	ORF83	Thr23Asn	ATL	0	1	1	1
126371	2441	A	T	12.1821	ORF83	Tyr22*	ATL	1	1	1	1
126373	2098	A	T	12.4164	ORF83	Tyr22Asn	ATL	0	1	1	1
126374	1438	C	T	7.30689	ORF83	Lys21Lys	ATL	0	1	0	0
128375	5411	G	A	99.9445	ORF85	Asp525Asn	Common	1	1	1	1
129217	6456	G	A	10.8217	ORF86	Ter136Ter	ATL	1	1	1	0
129781	410	C	A	57.4572	-		ATL	0	1	0	0
129782	401	T	A	56.75	-		ATL	0	1	0	0
129785	277	T	A	35.7401	-		ATL	0	1	0	0
129786	266	C	A	33.4586	-		ATL	0	1	0	0
130527	12024	G	A	38.4782	ORF88	Gln230Gln	ATL	1	1	1	1
130979	10448	T	G	99.9521	ORF88	Val381Gly	Common	1	1	1	1
130997	9899	C	T	99.9191	ORF88	Thr387Met	Common	1	1	1	1
131902	2596	G	A	7.62712	ORF88	Asp689Asn	ATL	0	0	1	0
132087	412	C	A	52.8117	-		ATL	0	1	0	0
132088	410	T	A	51.9512	-		ATL	0	1	0	0
132089	417	T	A	51.0843	-		ATL	0	1	0	0
132090	414	G	A	50.1211	-		ATL	0	1	0	0
132093	322	T	A	33.6449	-		ATL	0	1	0	0
132809	8519	C	T	99.906	ORF89	Ser225Leu	Common	1	1	1	1
132851	2607	C	T	16.4426	ORF89	Thr239Ile	Common	1	1	1	1
132853	2765	G	T	33.285	ORF89	Ala240Ser	Common	1	1	1	1
132854	2756	C	T	34.1694	ORF89	Ala240Val	Common	1	1	1	1
132855	2677	A	T	36.391	ORF89	Ala240Ala	Common	1	1	1	1
132858	2788	G	T	22.9996	ORF89	Leu241Phe	Common	1	1	1	1
132861	2134	A	G	5.57185	ORF89	Leu242Leu	ATL	0	1	0	0
133020	7919	C	T	5.50922	ORF90	Glu266Lys	ATL	0	1	0	0
133396	27458	C	T	39.3746	ORF90	Ala140Ala	ATL	1	1	1	1
134615	1966	A	G	99.9491	ORF91	Ile133Ile	Common	1	1	1	1
135010	625	C	T	26.0032	ORF91	Asp2Asn	ATL	0	1	0	0
135011	651	C	T	30.3544	ORF91	Met1?	Common	0	1	0	0
135012	648	A	T	32.1484	ORF91	Met1?	Common	0	1	0	0
135043	742	T	C	98.1107	-		Common	0	1	0	0
135878	5906	A	G	10.185	ORF93	Trp342Arg	ATL	1	1	1	0
135926	5891	C	T	39.29	ORF93	Asp326Asn	ATL	1	1	1	1
137509	2343	G	T	99.8288	ORF94	Ala202Ser	Common	1	1	1	1
138092	7189	A	C	23.2707	ORF95	Asn20Thr	ATL	1	1	1	1
138465	4027	G	A	9.17226	ORF95	Leu144Leu	ATL	1	1	1	0
139786	669	A	T	12.7436	-		ATL	0	1	0	0
141655	2164	C	T	43.5708	ORF98	Tyr258Tyr	Common	1	1	1	1
142394	4016	G	A	43.6377	ORF98	Glu505Lys	ATL	1	1	1	1
142399	3359	C	T	9.52948	ORF98	Asp506Asp	ATL	1	1	1	0
142454	4941	G	A	8.42276	ORF98	Asp525Asn	ATL	1	1	1	0
142621	359	C	T	41.0615	ORF98	Phe580Phe	ATL	0	1	0	0
142928	238	G	T	86.9748	-		ATL	0	1	0	0
142931	270	A	T	77.7778	-		ATL	0	1	0	0
143915	3233	T	G	23.7933	-		ATL	0	1	1	1
144062	3529	T	C	52.4418	-		ATL	1	1	1	1
144575	3979	T	C	99.9497	ORF100	Phe109Leu	Common	1	1	1	1
144697	3315	A	G	38.5429	ORF100	Gly149Gly	ATL	1	1	1	1
145486	323	G	A	11.4907	ORF100	Leu412Leu	Common	1	0	0	0
145675	344	C	A	10.2041	ORF100	Leu475Leu	ATL	1	0	0	0
148939	4005	C	T	10.2474	ORF100	Val1563Val	ATL	1	1	1	0
149144	3848	G	A	49.961	ORF100	Asp1632Asn	Common	1	1	1	1
149681	2537	G	A	46.2722	ORF100	Glu1811Lys	ATL	1	1	1	1
150070	2563	G	A	46.3519	ORF101	Glu33Lys	Common	1	1	1	1
150568	564	G	T	21.1744	ORF101	Asp199Tyr	ATL	0	1	0	0
150569	552	A	T	21.7786	ORF101	Asp199Val	ATL	0	1	0	0
150607	273	C	T	35.6618	-		ATL	0	1	0	0
153070	7700	G	A	40.5742	ORF103	Glu43Lys	ATL	1	1	1	1
153223	6706	G	A	47.8358	ORF103	Gly94Arg	Common	1	1	1	1
153224	6758	G	A	48.519	ORF103	Gly94Glu	Common	1	1	1	1
153274	6294	C	T	11.3813	ORF103	Leu111Leu	ATL	1	1	1	0
153848	8362	C	T	22.7887	ORF103	Ser302Leu	ATL	1	1	1	1
154293	396	T	A	24.9364	-		ATL	0	1	0	0
155257	19141	G	A	41.1537	ORF104	Arg298Arg	ATL	1	1	1	1
156372	20264	C	T	17.3793	ORF104	Ser670Leu	ATL	1	1	1	1
157884	23790	C	T	36.6731	ORF104	Ala1174Val	ATL	1	1	1	1
158062	1580	C	A	12.4842	-		ATL	0	1	1	0
158065	1491	C	A	44.8623	-		Common	0	1	1	1
158067	703	T	A	13.98	-		ATL	0	1	0	0
158068	692	T	A	11.1274	-		ATL	0	1	0	0
158149	4145	T	G	18.7832	ORF105.1_nf	Gln229His	ATL	1	1	1	1
158166	3936	G	A	9.04472	ORF105.1_nf	Arg224Cys	ATL	1	1	1	0
158300	3889	G	A	39.6809	ORF105.1_nf	Ser179Leu	ATL	1	1	1	1
158419	3779	C	T	39.6346	ORF105.1_nf	Tyr139*	ATL	1	1	1	1
158559	243	T	G	13.9918	ORF105.1_nf	Thr93Pro	Common	1	0	0	0
159696	3457	G	A	44.8336	-		ATL	1	1	1	1
159887	3800	G	A	99.9473	ORF106	Leu458Leu	Common	1	1	1	1
160511	5229	T	A	41.8947	ORF106	Glu250Asp	ATL	1	1	1	1
160649	4389	C	T	19.4666	ORF106	Leu204Leu	ATL	1	1	1	1
162485	21958	C	T	37.3251	ORF107	Pro368Ser	ATL	1	1	1	1
162840	29421	G	A	65.3322	ORF107	Arg486Lys	Common	1	1	1	1
163538	6499	T	A	39.9507	-		Common	1	1	1	1
163540	6441	T	A	39.1548	-		Common	1	1	1	1
163542	6037	T	A	32.2447	-		Common	1	1	1	1
163543	5991	G	A	30.9273	-		Common	1	1	1	1
163545	5150	C	A	18.6322	-		Common	1	1	1	1
163546	2326	T	A	7.7816	-		Common	0	1	0	0
163565	4526	G	A	39.465	-		ATL	1	1	1	1
163616	7897	A	G	44.7148	-		ATL	1	1	1	1
163653	10701	T	C	99.9158	-		Common	1	1	1	1
163823	10371	G	A	36.2996	ORF108	Glu52Lys	ATL	1	1	1	1
164083	7565	T	C	7.71266	ORF108	Asp138Asp	Common	1	0	0	1
164399	13085	G	A	56.1162	ORF108	Glu244Lys	Common	1	1	1	1
164503	238	T	A	78.1513	-		ATL	0	1	0	0
164504	235	T	A	79.9145	-		ATL	0	1	0	0
165071	900	T	C	24.4444	ORF109	Gly179Gly	ATL	0	1	0	0
166278	197	T	G	13.198	ORF109	Leu582Val	ATL	1	0	0	0
166295	1939	C	T	55.8308	ORF109	Phe587Phe	Common	1	1	1	1
166472	1879	G	A	46.0021	ORF109	Leu646Leu	Common	1	1	1	1
166634	2122	G	A	43.6852	ORF109	Thr700Thr	Common	1	1	1	1
167151	2345	C	T	43.942	ORF109	Arg873Cys	ATL	1	1	1	1
167296	11221	G	A	40.2123	ORF110	Val15Ile	ATL	1	1	1	1
168039	636	A	T	13.8365	ORF110	Ter262Cysext*?	ATL	0	1	0	0
168042	679	G	T	13.4218	-		ATL	0	1	0	0
168044	674	A	T	13.6499	-		ATL	0	1	0	0
168119	879	C	T	33.8655	-		Common	0	1	0	0
168846	1655	G	A	8.04111	ORF111	Ser51Leu	ATL	1	0	0	1
168853	7804	C	T	43.8101	ORF111	Glu49Lys	Common	1	1	1	1
169597	11495	C	T	19.8136	ORF112	Ile159Ile	ATL	1	1	1	1
169611	11516	C	T	42.4253	ORF112	Ala164Val	ATL	1	1	1	1
169793	14920	C	A	20.3945	ORF112	Leu225Met	ATL	1	1	1	1
171121	18832	G	A	38.2122	ORF113	Leu202Leu	ATL	1	1	1	1
171494	1023	G	A	40.2355	ORF114	Leu3Leu	Common	0	1	1	0
171530	450	T	A	84.6325	ORF114	Tyr15*	ATL	0	1	0	0
171532	435	T	A	89.4009	ORF114	Ile16Lys	ATL	0	1	0	0
190366	249	A	G	100	-		ATL	0	1	0	0
190718	2638	C	T	41.1921	ORF123	Met207Ile	ATL	1	1	1	1
190727	192	G	A	14.5833	ORF123	Val204Val	ATL	1	0	0	0
190917	1536	T	A	44.5603	ORF123	Tyr141Phe	ATL	0	1	1	1
191018	961	A	T	13.1113	ORF123	Asn107Lys	Common	0	1	0	0
191881	203	A	T	48.7685	-		ATL	0	1	0	0
191883	212	A	A	50	-		ATL	0	1	0	0
191884	217	A	T	52.3148	-		ATL	0	1	0	0
191885	220	A	T	52.2727	-		ATL	0	1	0	0
192075	11466	T	C	17.3564	ORF124	Met431Val	ATL	0	1	1	1
192504	11433	T	C	20.0631	ORF124	Lys288Glu	ATL	1	1	1	1
193057	8104	G	A	7.7417	ORF124	Val103Val	Common	1	1	1	0
193236	10107	C	T	45.0495	ORF124	Glu44Lys	ATL	1	1	1	1
193307	9058	G	A	41.133	ORF124	Ser20Phe	ATL	1	1	1	1
193308	7270	A	T	10.643	ORF124	Ser20Thr	ATL	1	1	1	0
193316	7115	T	G	10.5737	ORF124	His17Pro	ATL	1	1	1	0
193317	7087	G	C	10.507	ORF124	His17Asp	ATL	1	1	1	0
