# Supplementary material for: Contribution of Viral Genomic Diversity to Oyster Susceptibility in the Pacific Oyster Mortality Syndrome
Source: Front Microbiol. 2020 Jul 10;11:1579. doi: 10.3389/fmicb.2020.01579 (PMC7381293; doi:10.3389/fmicb.2020.01579)
Supplement: Supplementary file 5 [file Table_5.xlsx]

## Sheet: Supplementary_Table_S5
Supplementary table S5: Position and frequency of the 168 SNPs characterized in Mediterranean experimental infection.
Genome position	Depth	ref	alt	Frequency %	Annotation	AA change	NEI	MF11	MF32
11828	1041	C	T	10.2021	ORF7	Ser1044Leu	MED	0	1
12658	264	G	A	17.803	ORF8	Phe195Phe	MED	0	1
13410	987	T	C	100	ORF9	Lys567Glu	Common	1	1
17325	1059	T	C	100	ORF11	Ile222Thr	Common	1	1
18457	1045	C	T	94.5455	ORF11	Phe599Phe	MED	1	1
18953	2503	A	G	99.96	ORF12	Lys96Glu	Common	1	1
19441	8932	A	G	90.7756	ORF13	His60His	MED	1	1
21137	2106	T	C	92.4941	ORF15	Leu12Ser	MED	1	1
21917	2184	C	T	76.088	ORF16	Gln31*	MED	1	1
22267	2490	T	C	95.46	ORF17	Gly19Gly	MED	1	1
22488	580	C	T	100	ORF17	Ser93Leu	Common	1	1
22762	7852	T	A	17.2863	ORF18	Pro51Pro	MED	0	1
23239	888	C	T	20.316	ORF19	Asp303Asn	MED	0	1
23337	1731	G	C	99.8844	ORF19	Ser270Cys	Common	1	1
23348	679	C	T	11.3569	ORF19	Leu266Leu	MED	0	1
23776	1700	A	C	93.691	ORF19	Ser124Ala	Common	1	1
24291	1910	C	T	14.3531	ORF20	Leu558Leu	MED	0	1
24324	2006	C	T	13.9581	ORF20	Lys547Lys	MED	0	1
26274	2187	T	C	94.0961	ORF21	Ser906Gly	Common	1	1
27002	1359	G	A	94.9853	ORF21	Ser663Leu	Common	1	1
27978	821	C	T	9.89011	ORF21	Asp338Asn	MED	0	1
28584	659	C	T	11.6844	ORF21	Glu136Lys	MED	0	1
33815	1883	G	A	13.0712	ORF22	Arg1554Arg	MED	0	1
34741	2249	A	T	93.2354	ORF23	Pro1087Pro	Common	1	1
34991	1529	T	C	99.8034	ORF23	Lys1004Arg	Common	1	1
38491	2266	T	C	93.3245	ORF24	Gly247Gly	MED	1	1
39274	491	C	T	12.0163	-		Common	1	0
39276	516	C	T	15.9223	-		Common	1	0
39277	533	A	T	18.2331	-		Common	1	0
39278	1153	A	T	16.2326	-		Common	1	1
39279	1163	A	T	17.1969	-		Common	1	1
41230	461	A	T	31.9565	-		Common	1	1
41232	596	A	T	48.4848	-		Common	1	1
41234	604	C	T	47.5954	-		Common	1	1
41235	617	A	T	48.1301	-		Common	1	1
41236	618	A	T	49.1057	-		Common	1	1
42333	1684	G	A	5.64468	ORF28	Ser813Leu	MED	1	0
43573	3287	C	T	100	ORF28	Asp400Asn	Common	1	1
43797	1677	C	T	13.6962	ORF28	Arg325His	MED	0	1
45533	853	C	G	100	ORF30	Gly128Arg	Common	1	1
46651	469	A	G	100	-		Common	1	1
47348	2459	C	T	94.5506	ORF32_nf	Ser10Phe	Common	1	1
48220	3969	G	A	95.1084	ORF32_nf	Asp301Asn	MED	1	1
48283	1946	G	A	11.2025	ORF32_nf	Asp322Asn	MED	0	1
48884	886	G	T	6.77966	ORF32_nf	Trp522Leu	Common	1	0
48885	868	G	T	7.28324	ORF32_nf	Trp522Phe	Common	1	0
48888	728	A	T	10.1788	ORF32_nf	Leu523Phe	Common	1	0
49561	2808	G	A	11.4357	ORF33	Ser107Leu	MED	0	1
51587	712	C	T	92.4157	ORF39	Met174Ile	Common	1	1
52489	561	C	T	83.6625	ORF40	Leu450Leu	MED	1	1
54968	723	T	A	19.0871	ORF41	Val327Asp	MED	0	1
58873	418	A	C	94.0191	ORFIN.1	Thr16Pro	MED	1	1
59838	380	G	A	15	-		MED	0	1
59855	918	T	C	99.7821	-		Common	1	1
60202	988	T	G	99.8988	-		Common	1	1
61244	1491	T	A	99.9329	ORFIN.4	Phe166Ile	Common	1	1
61970	1131	G	A	13.3628	ORF44	Thr254Ile	MED	0	1
62326	2479	A	G	99.9597	ORF44	Phe135Phe	Common	1	1
62938	13355	G	A	94.3491	ORF45	Gly22Glu	MED	1	1
63174	7207	G	C	9.62634	ORF45	Ala101Pro	MED	0	1
63369	7780	G	A	12.4743	ORF45	Glu166Lys	MED	0	1
63684	229	T	A	25.3275	-		Common	1	0
63686	227	C	A	65.6388	-		Common	1	0
63687	183	T	A	57.9235	-		Common	1	0
64955	545	A	G	100	ORF47	Glu182Glu	Common	1	1
65768	839	A	T	100	ORF47	Lys453Asn	Common	1	1
65894	837	G	A	99.8801	ORF47	Val495Val	Common	1	1
66735	1227	A	G	93.9592	ORF47	Thr776Ala	Common	1	1
70655	1093	C	T	93.7786	ORF49	Ser601Phe	MED	1	1
72119	1783	A	G	100	ORF49	Lys1089Arg	Common	1	1
73434	612	C	T	91.6667	-		Common	1	1
74556	993	C	T	13.8973	ORF50.1_nf	Val123Val	Common	0	1
77579	1390	C	T	95.3136	ORF51	Arg122Lys	MED	1	1
78431	1000	G	A	5.20521	ORF52	Val124Val	MED	1	0
80895	1225	A	G	99.7543	ORF54	Ser202Gly	Common	1	1
83606	2014	T	C	99.9004	ORF56	Phe41Ser	Common	1	1
84038	1412	A	G	15.259	ORF56	Glu185Gly	MED	0	1
85951	853	C	T	11.9578	ORF58	Phe291Phe	MED	0	1
86440	1829	G	A	94.4718	ORF58	Arg454Arg	Common	1	1
92527	460	C	A	12.3913	ORF61	Val361Val	MED	0	1
93597	747	C	T	95.4485	-		Common	1	1
95619	4030	G	C	100	ORF65.1_nf	Thr201Arg	Common	1	1
95690	3856	G	A	93.3558	ORF65.1_nf	Ile177Ile	Common	1	1
95820	4348	G	A	93.5818	ORF65.1_nf	Ser134Leu	MED	1	1
96561	3296	T	C	99.9089	ORF65.2_nf	Asp123Gly	Common	1	1
96984	552	G	A	15.245	ORF66	Ser1118Leu	MED	0	1
100091	791	T	A	100	ORF66	Lys82Asn	Common	1	1
100770	665	C	A	100	ORF67	Asn7Lys	Common	1	1
101199	993	G	A	93.1382	ORF67	Gly150Gly	MED	1	1
103545	4024	T	G	94.1337	ORF68	Val386Val	MED	1	1
107766	708	C	T	12.5884	ORF71	Arg79Cys	MED	0	1
108486	1249	C	T	93.5949	ORF71	Leu319Leu	MED	1	1
109411	198	C	A	31.3131	-		Common	1	0
109413	190	T	A	27.3684	-		Common	1	0
109868	2436	G	A	99.9589	-		Common	1	1
111866	2283	C	T	94.6562	ORF75	Val204Ile	Common	1	1
112119	2656	C	T	94.4612	ORF75	Gln119Gln	Common	1	1
112137	949	G	A	13.0802	ORF75	Ile113Ile	MED	0	1
120635	743	T	C	99.7308	ORF78	Phe443Ser	Common	1	1
121076	409	C	T	13.6919	ORF78	Ser590Phe	MED	0	1
121866	1210	A	G	100	ORF78	Pro853Pro	Common	1	1
122404	1468	G	A	94.6866	ORF78	Ala1033Thr	MED	1	1
123511	15870	A	T	99.9622	ORF80	Tyr77Phe	Common	1	1
123718	1118	C	A	62.2202	-		Common	1	1
123720	1046	T	A	63.1931	-		Common	1	1
123721	1008	G	A	62.7237	-		Common	1	1
123724	684	T	A	48.1698	-		Common	1	1
123725	261	C	A	20.3846	-		Common	0	1
125311	789	T	A	40.4309	-		Common	1	1
125313	759	T	A	37.3351	-		Common	1	1
125316	609	T	A	21.5461	-		Common	1	1
128375	2332	G	A	99.9571	ORF85	Asp525Asn	Common	1	1
130979	6230	T	G	99.9037	ORF88	Val381Gly	Common	1	1
130997	5860	C	T	99.8634	ORF88	Thr387Met	Common	1	1
132809	4162	C	T	99.8557	ORF89	Ser225Leu	Common	1	1
132851	627	C	T	11.9617	ORF89	Thr239Ile	Common	1	0
132853	1139	G	T	20.9139	ORF89	Ala240Ser	Common	1	1
132854	1134	C	T	21.7813	ORF89	Ala240Val	Common	1	1
132855	1060	A	T	24.5014	ORF89	Ala240Ala	Common	1	1
132858	1081	G	T	16.7748	ORF89	Leu241Phe	Common	1	1
133463	15120	G	A	99.9603	ORF90	Ser118Leu	MED	1	1
134615	879	A	G	100	ORF91	Ile133Ile	Common	1	1
135011	191	C	T	33.1579	ORF91	Met1?	Common	1	0
135012	190	A	T	35.1064	ORF91	Met1?	Common	1	0
135043	248	T	C	98.7903	-		Common	1	0
135575	2672	G	A	11.1028	ORF92	Ser59Ser	MED	0	1
137509	1019	G	T	99.9016	ORF94	Ala202Ser	Common	1	1
141655	944	C	T	100	ORF98	Tyr258Tyr	Common	1	1
141813	1709	C	T	96.3115	ORF98	Ser311Phe	MED	1	1
144575	1583	T	C	99.9368	ORF100	Phe109Leu	Common	1	1
145486	1171	G	A	94.188	ORF100	Leu412Leu	Common	1	1
145972	625	G	A	91.84	ORF100	Gly574Gly	MED	1	1
149144	1651	G	A	94.9666	ORF100	Asp1632Asn	Common	1	1
149403	1548	G	A	93.6528	ORF100	Arg1718Lys	MED	1	1
149847	533	C	T	10.3383	ORF100	Ser1866Leu	MED	0	1
150070	1093	G	A	93.315	ORF101	Glu33Lys	Common	1	1
152609	801	C	T	6.2422	ORF102	Gly108Glu	MED	0	1
153151	2003	G	A	13.5297	ORF103	Glu70Lys	MED	0	1
153223	2955	G	A	94.0618	ORF103	Gly94Arg	Common	1	1
153224	3007	G	A	94.3076	ORF103	Gly94Glu	Common	1	1
156411	6716	A	C	10.9869	ORF104	Asp683Ala	MED	0	1
157120	7851	C	T	9.92736	ORF104	Asn919Asn	MED	0	1
158065	611	C	A	28.8525	-		Common	1	1
158559	1456	T	G	94.0083	ORF105.1_nf	Thr93Pro	Common	1	1
159178	753	C	T	15.405	ORF105.2_nf	Asp36Asn	MED	0	1
159887	1533	G	A	100	ORF106	Leu458Leu	Common	1	1
160132	1217	C	T	33.3608	ORF106	Asp377Asn	MED	1	1
162840	15743	G	A	94.944	ORF107	Arg486Lys	Common	1	1
163268	7886	G	A	9.92008	ORF107	Glu629Lys	MED	0	1
163538	2366	T	A	35.4484	-		Common	1	1
163540	2344	T	A	34.9552	-		Common	1	1
163542	2216	T	A	29.7016	-		Common	1	1
163543	2194	G	A	28.7996	-		Common	1	1
163545	1910	C	A	17.4095	-		Common	1	1
163546	878	T	A	5.23918	-		Common	0	1
163588	1109	C	T	16.6065	-		MED	0	1
163653	4579	T	C	99.9126	-		Common	1	1
164083	8981	T	C	91.5403	ORF108	Asp138Asp	Common	1	1
164399	5518	G	A	91.913	ORF108	Glu244Lys	Common	1	1
166295	901	C	T	93.2222	ORF109	Phe587Phe	Common	1	1
166472	871	G	A	94.8335	ORF109	Leu646Leu	Common	1	1
166634	880	G	A	93.4016	ORF109	Thr700Thr	Common	1	1
168119	563	C	T	90.0356	-		Common	1	1
168853	3397	C	T	94.3185	ORF111	Glu49Lys	Common	1	1
169133	3176	A	T	12.063	ORF112	Ile5Phe	MED	0	1
171494	210	G	A	99.5238	ORF114	Leu3Leu	Common	1	0
191018	676	A	T	93.9259	ORF123	Asn107Lys	Common	1	1
193057	1865	G	A	18.7232	ORF124	Val103Val	Common	0	1
