# Supplementary material for: Contribution of Viral Genomic Diversity to Oyster Susceptibility in the Pacific Oyster Mortality Syndrome
Source: Front Microbiol. 2020 Jul 10;11:1579. doi: 10.3389/fmicb.2020.01579 (PMC7381293; doi:10.3389/fmicb.2020.01579)
Supplement: Supplementary file 6 [file Table_6.xlsx]

## Sheet: Supplementary_Table_S6
Supplementary table S6: Comparison of the variant frequency between Atl- and Med-experimental infection for the 109 common SNPs. If the difference in variant frequency between Atl- and Med-experimental infection was lower than 5% (TRUE), we considered that the SNP has the same variant frequency in both experimental infections.
Genome position	Frequency % Atl-NEI	Frequency % Med-NEI	Absolut value of difference	SAME_FREQ			Count			Distribution
23776	55.1238	93.691	38.5672	FALSE		FALSE	55		DIFF	Min. : 5.065
26274	52.7718	94.0961	41.3243	FALSE		TRUE	54		DIFF	1st Qu.:12.380
27002	51.0148	94.9853	43.9704	FALSE		% TRUE	0.495413		DIFF	Median :42.924
34741	50.911	93.2354	42.3244	FALSE					DIFF	Mean :40.600
39278	21.612	16.2326	5.37932	FALSE					DIFF	3rd Qu.:50.112
39279	22.4444	17.1969	5.24747	FALSE					DIFF	Max. :88.176
45533	57.8923	100	42.1077	FALSE
47348	51.6263	94.5506	42.9243	FALSE
51587	12.3223	92.4157	80.0935	FALSE
65768	59.9127	100	40.0873	FALSE
65894	59.6048	99.8801	40.2753	FALSE
66735	11.828	93.9592	82.1312	FALSE
74556	50.2677	13.8973	36.3704	FALSE
86440	13.0973	94.4718	81.3745	FALSE
95619	59.467	100	40.533	FALSE
95690	49.0854	93.3558	44.2704	FALSE
96561	53.1915	99.9089	46.7174	FALSE
109868	46.2565	99.9589	53.7024	FALSE
111866	47.3405	94.6562	47.3156	FALSE
112119	6.285	94.4612	88.1762	FALSE
121866	54.2299	100	45.7701	FALSE
125313	42.4	37.3351	5.06491	FALSE
132853	33.285	20.9139	12.3712	FALSE
132854	34.1694	21.7813	12.3881	FALSE
132855	36.391	24.5014	11.8896	FALSE
132858	22.9996	16.7748	6.22485	FALSE
141655	43.5708	100	56.4292	FALSE
145486	11.4907	94.188	82.6974	FALSE
149144	49.961	94.9666	45.0056	FALSE
150070	46.3519	93.315	46.9631	FALSE
153223	47.8358	94.0618	46.2259	FALSE
153224	48.519	94.3076	45.7886	FALSE
158559	13.9918	94.0083	80.0165	FALSE
162840	65.3322	94.944	29.6119	FALSE
164083	7.71266	91.5403	83.8277	FALSE
164399	56.1162	91.913	35.7968	FALSE
166295	55.8308	93.2222	37.3915	FALSE
166472	46.0021	94.8335	48.8314	FALSE
166634	43.6852	93.4016	49.7164	FALSE
168853	43.8101	94.3185	50.5084	FALSE
193057	7.7417	18.7232	10.9815	FALSE
22488	54.2751	100	45.7249	FALSE
41230	40.2282	31.9565	8.27172	FALSE
41232	58.7246	48.4848	10.2397	FALSE
41234	56.8493	47.5954	9.25396	FALSE
41235	58.0624	48.1301	9.93229	FALSE
41236	58.1902	49.1057	9.08453	FALSE
73434	7.85645	91.6667	83.8102	FALSE
93597	51.0345	95.4485	44.414	FALSE
109411	23.8381	31.3131	7.47505	FALSE
109413	21.2261	27.3684	6.14237	FALSE
158065	44.8623	28.8525	16.0099	FALSE
168119	33.8655	90.0356	56.1701	FALSE
171494	40.2355	99.5238	59.2883	FALSE
191018	13.1113	93.9259	80.8146	FALSE
13410	99.9248	100	0.0752445	TRUE
17325	99.9625	100	0.0375235	TRUE
18953	99.9034	99.96	0.0566339	TRUE
23337	99.9765	99.8844	0.0921493	TRUE
34991	99.9751	99.8034	0.171711	TRUE
39274	11.803	12.0163	0.213252	TRUE
39276	15.7785	15.9223	0.143856	TRUE
39277	17.3704	18.2331	0.862674	TRUE
43573	100	100	0	TRUE
48888	14.0384	10.1788	3.85958	TRUE
59855	99.8258	99.7821	0.0437096	TRUE
60202	99.9478	99.8988	0.0490089	TRUE
61244	99.961	99.9329	0.0280751	TRUE
62326	99.8604	99.9597	0.0992772	TRUE
72119	99.9415	100	0.0584795	TRUE
80895	100	99.7543	0.2457	TRUE
83606	100	99.9004	0.099552	TRUE
100091	99.9477	100	0.0523013	TRUE
120635	99.9479	99.7308	0.217096	TRUE
123511	99.9273	99.9622	0.0348489	TRUE
123718	62.4844	62.2202	0.264162	TRUE
123720	63.1842	63.1931	0.00887097	TRUE
123721	62.6419	62.7237	0.0817592	TRUE
123724	47.9072	48.1698	0.262628	TRUE
125311	45.0385	40.4309	4.60757	TRUE
128375	99.9445	99.9571	0.0125631	TRUE
130979	99.9521	99.9037	0.0484372	TRUE
130997	99.9191	99.8634	0.0557549	TRUE
132809	99.906	99.8557	0.0503373	TRUE
132851	16.4426	11.9617	4.48084	TRUE
134615	99.9491	100	0.0508906	TRUE
137509	99.8288	99.9016	0.0727344	TRUE
144575	99.9497	99.9368	0.0128441	TRUE
159887	99.9473	100	0.0526732	TRUE
163538	39.9507	35.4484	4.50232	TRUE
163540	39.1548	34.9552	4.19957	TRUE
163542	32.2447	29.7016	2.54307	TRUE
163543	30.9273	28.7996	2.12768	TRUE
163545	18.6322	17.4095	1.22267	TRUE
163653	99.9158	99.9126	0.00325661	TRUE
46651	99.7599	100	0.240096	TRUE
48884	10.5449	6.77966	3.76526	TRUE
48885	11.1782	7.28324	3.89501	TRUE
63684	23.2068	25.3275	2.12076	TRUE
63686	63.9659	65.6388	1.67288	TRUE
63687	55.2679	57.9235	2.65564	TRUE
64955	99.8472	100	0.152788	TRUE
100770	100	100	0	TRUE
123725	23.0918	20.3846	2.70717	TRUE
125316	25.7984	21.5461	4.25232	TRUE
135011	30.3544	33.1579	2.8035	TRUE
135012	32.1484	35.1064	2.95801	TRUE
135043	98.1107	98.7903	0.679661	TRUE
163546	7.7816	5.23918	2.54242	TRUE
