# Supplementary material for: Contribution of Viral Genomic Diversity to Oyster Susceptibility in the Pacific Oyster Mortality Syndrome
Source: Front Microbiol. 2020 Jul 10;11:1579. doi: 10.3389/fmicb.2020.01579 (PMC7381293; doi:10.3389/fmicb.2020.01579)
Supplement: Supplementary file 7 [file Table_7.xlsx]

## Sheet: Supplementary_Table_S7
Supplementary table S7: Comparison of the variant frequencies of the 377 SNPs characterized in Atlantic experimental infection between oyster families with susceptible (F11) and intermediates (F9, F32 and F44) phenotypes.
Genome position	ref	alt	Frequency % AF9	Frequency % AF11	Frequency % AF32	Frequency % AF44
9784	G	A	0	26.8041	24.6512	22.0183			AF9		AF11		AF32		AF44
11766	G	A	14.6067	53.2269	41.2671	50		Repartition of 148 common variants	Number	%	Number	%	Number	%	Number	%
12391	C	T	0	49.8371	0	0		Minor (frequency ≤25%)	66	0.445946	18	0.121622	20	0.135135	22	0.148649
13410	T	C	100	100	100	99.4949		Intermediate (25 < frequency <75)	44	0.297297	105	0.709459	103	0.695946	101	0.682432
15733	G	A	0	0	0	7.00637		Major (frequency ≥75)	38	0.256757	25	0.168919	25	0.168919	25	0.168919
17325	T	C	100	99.9433	100	100
18953	A	G	99.7955	99.9753	100	99.5876
19275	A	T	0	0	6.93069	0
19641	C	A	0	12.4719	18.6603	0
20748	A	G	0	99.3377	0	0
20768	G	A	0	44.4444	0	0
21123	G	A	0	0	0	5.52147
21392	A	G	0	5.43689	7.54717	0
21404	G	A	7.57895	42.9309	31.4433	38.8942
21892	T	A	12.1008	48.5791	34.992	43.5411
22357	C	T	13.2251	49.6721	35.1607	45.1136
22488	C	T	0	51.285	68.4211	52.8571
22736	C	T	21.0167	58.7562	42.6836	53.4277
22914	T	A	0	11.544	0	0
22917	T	A	0	85.303	90.9574	86.9565
22918	T	A	0	84.8765	90.0552	86.1607
22919	C	A	0	84.3505	0	85.4545
22921	T	A	0	83.3333	0	83.5052
22923	T	A	0	66.7722	0	0
22924	C	A	0	49.3088	0	0
22929	A	T	0	33.195	0	0
23337	G	C	100	99.9617	100	100
23776	A	C	85.8537	49.6756	60.1215	55.1867
24098	A	T	0	10.2354	0	0
24099	A	T	0	13.8034	15.7609	12.1864
24101	G	T	0	13.6089	18.2292	12.5874
24102	C	T	0	13.8178	17.801	13.1206
24345	G	A	15.0928	51.4339	31.0836	47.0838
25640	T	C	15.8537	49.1762	33.1599	43.0939
26274	T	C	88.1453	45.5537	61.8182	53.2503
27002	G	A	83.9286	43.7384	59.607	57.2482
27020	C	T	15.7191	56.2632	36.2403	45.3333
27499	A	T	11.5486	54.3901	35.5155	48.7329
27903	C	T	0	25.6843	0	23.0539
27905	C	T	0	24.3548	0	20.8791
29343	G	T	8.11287	25.5147	11.5681	21.1073
34741	A	T	81.1151	43.3542	64.129	51.9256
34991	T	C	100	99.9606	100	100
38035	G	T	0	22.4227	0	0
38036	C	T	0	17.7928	0	0
39273	A	T	0	8.29431	0	0
39274	C	T	11.2971	12.6621	11.0294	9.87903
39276	C	T	14.7541	16.568	16.0465	13.4122
39277	A	T	16.1943	17.8843	18.4932	15.2805
39278	A	T	19.9234	22.3575	23.1263	18.6347
39279	A	T	20.5323	23.115	23.5169	20.2186
39333	C	T	15.0413	49.1622	31.0515	43.1076
40738	C	T	0	0	0	6.86567
41229	G	T	0	27.5591	0	0
41230	A	T	0	40.2282	0	0
41232	A	T	0	56.9055	71.1111	54.3933
41234	C	T	0	54.6381	68.8034	54.2857
41235	A	T	0	55.2658	70.2811	57.0881
41236	A	T	0	55.3554	70.8661	56.705
42154	G	T	0	23.2745	0	0
42530	T	A	12.9032	50.1018	33.1121	41.4205
43565	C	T	6.48276	25.5492	22.1748	21.9124
43573	C	T	100	100	100	100
43735	C	T	14.2526	50.2093	33.6161	43.8247
45533	C	G	87.234	50.5917	67.2414	58.7838
46366	C	T	57.8947	37.1144	60.5985	46.2617
46651	A	G	0	99.7599	0	0
46730	G	C	0	8.92857	0	0
46732	T	G	0	10.3239	0	0
46733	T	G	0	12.0925	0	0
46734	A	G	0	12.949	0	0
46735	T	G	0	8.87097	0	0
46737	A	T	0	12.0404	0	0
46739	C	G	0	20.8893	0	0
47348	C	T	86.7886	44.1671	66.1157	53.9308
47613	G	A	15.514	51.8069	28.6089	44.427
48882	C	T	0	7.07291	7.51566	8.09628
48884	G	T	0	9.93246	12.4444	12.1495
48885	G	T	0	10.4337	13.7079	12.8266
48888	A	T	12.5506	13.0314	17.8117	16.8901
56584	G	A	11.98	55.714	34.1383	46.1963
58383	C	T	13.7885	50.0126	31.9328	41.1793
59312	C	T	0	53.6946	0	0
59477	T	C	0	92.4528	0	0
59855	T	C	100	99.8451	99.705	99.7006
59974	C	T	0	48.9292	29.8319	41.6667
60202	T	G	100	99.9623	100	99.7696
60665	C	T	67.8733	28.4601	56.1446	33.3333
61244	T	A	100	99.9425	100	100
61725	C	T	0	9.0799	0	0
61726	A	T	0	9.72222	0	0
61728	G	T	0	11.3997	0	0
61729	A	T	0	12.3994	0	0
61730	A	T	0	12.8926	0	0
61798	T	G	0	14.0149	27.4882	19.2547
61920	C	T	60.5351	38.2845	60	49.0281
62193	G	A	14.6487	50.6856	32.7373	42.9638
62326	A	G	99.8117	99.866	99.688	100
63339	G	A	10.4069	47.6011	28.5292	42.5735
63684	T	A	0	23.7592	23.3333	20.8511
63686	C	A	0	62.8723	70.339	61.9048
63687	T	A	0	53.2974	63.5417	54.5946
63688	T	A	0	51.8468	61.9565	0
63689	G	A	0	35.182	0	0
63690	C	A	0	32.9768	0	0
63691	T	A	0	32.6126	0	0
63693	T	A	0	20.7265	0	0
64413	G	A	0	49.6439	29.9492	37.9182
64426	T	C	0	46.3178	72.3982	60.3333
64895	G	A	0	51.1724	0	0
64955	A	G	0	99.7709	100	100
65339	G	T	57.1429	40.4441	62.5	48.9865
65600	T	C	0	47.2574	65.0794	46.6463
65768	A	T	86.6359	53.3019	70.7224	59.164
65894	G	A	90.2954	53.0692	62.0805	60.7345
66759	G	A	10.9195	47.8628	38.404	42.7332
68836	A	C	0	39.6061	0	0
70758	G	A	14.1176	52.2158	36.7601	44.5161
70916	C	T	0	28.2528	22.5806	14.9485
71384	G	A	0	6.30123	0	0
72119	A	G	100	99.9361	99.8478	100
73434	C	T	0	7.85645	0	0
74171	C	T	0	0	11.453	0
74556	C	T	72.4138	44.6492	64	53.3619
75589	G	A	10.8468	51.842	33.183	42.5185
80297	T	A	0	45.4988	0	0
80299	C	A	0	42.723	0	0
80301	G	A	0	15.9593	0	0
80302	T	A	0	11.4074	0	0
80895	A	G	100	100	100	100
81056	G	A	62.6039	34.5602	59.203	50
81275	C	T	62.0098	35.1135	58.9062	49.789
81579	C	T	9.91501	54.1879	30.6667	42.6326
82714	G	T	0	25.3589	0	0
82715	A	T	0	26.2019	0	0
83606	T	C	100	100	100	100
83836	G	A	61.7834	43.6819	62.2222	52.7143
85043	T	A	0	58.3596	0	0
85044	C	A	0	58.5443	0	0
86440	G	A	28.125	12.7159	8.56672	6.81818
87319	G	A	0	5.96774	0	0
87399	T	G	66.5179	40.2021	59.6542	52.901
90431	T	C	12.8141	50.7742	35.9504	44.2434
91435	C	T	0	47.7246	0	0
92018	G	A	0	42.0866	36.2832	40.7407
93597	C	T	0	47.7292	0	64.6643
93598	C	T	0	8.06452	0	0
94225	C	T	0	8.44278	0	0
94839	A	T	0	23.4104	0	0
94840	C	T	0	24.3626	0	0
94841	A	T	0	25.1397	0	0
94842	G	T	0	33.4146	0	0
94843	A	T	0	36.0902	0	0
94845	A	T	0	37.7604	0	0
95619	G	C	88.3105	52.312	69.0625	56.0155
95690	G	A	72.7799	40.3079	58.9337	56.0411
96561	T	C	72.5182	45.8012	58.8235	61.2199
96631	C	T	0	0	5.15542	0
97930	C	T	17.2414	49.3931	33.8542	41.5842
99658	G	A	16.6667	50.9581	33.5484	45.4545
100091	T	A	100	99.9158	100	100
100641	C	T	0	31.3837	0	0
100770	C	A	0	100	100	100
101031	C	T	0	16.9051	9.77199	14.1732
101160	C	T	0	23.4921	0	23.0321
102592	G	T	0	68.7783	0	0
102594	A	T	0	71.9149	0	0
102596	A	T	0	66.5236	0	0
103523	C	A	57.4973	33.5818	56.99	49.226
106162	G	T	0	27.6867	0	0
106163	A	T	0	47.6471	0	0
106166	A	T	0	50.1433	0	0
106168	G	T	0	49.0305	0	0
106628	T	G	0	6.27401	0	5.36013
107116	C	T	10.8955	46.3239	31.5104	40.1235
109411	C	A	0	25.0283	25.4464	17.6211
109413	T	A	0	22.2989	22.6852	15.5251
109630	C	T	13.4146	49.5135	39.2467	42.5998
109868	G	A	64.9907	40.0058	51.6788	55.3241
111302	A	T	0	25.5376	0	0
111304	A	T	0	46.4646	0	0
111306	A	T	0	35.6855	0	0
111314	T	A	0	26.6932	0	0
111316	C	A	0	25.3493	0	0
111710	G	T	0	7.62411	0	0
111866	C	T	62.1951	40.7095	57.9957	56.5163
113019	G	A	0	32.1569	0	0
113322	G	A	0	43.3673	0	0
114025	T	A	0	46.7463	0	0
115467	G	A	12.5628	45.2697	36.2319	40.8889
115875	C	T	0	0	0	7.45814
120635	T	C	100	99.9194	100	100
120830	G	T	0	47.2539	24.2105	42.1053
121866	A	G	81.8841	48	64.1256	58.0282
123002	C	T	45.8278	29.8162	51.2679	42.8
123511	A	T	99.9671	99.8847	99.9435	99.9244
123718	C	A	63.5379	63.7721	64.4135	56.6558
123720	T	A	66.791	64.7854	63.6564	56.37
123721	G	A	67.0455	64.4324	62.2685	55.4955
123724	T	A	55.8011	50.4889	43.5897	40.099
123725	C	A	0	25.7677	0	16.0839
125255	A	T	0	6.23377	0	0
125257	A	T	0	7.18983	0	0
125258	A	T	0	7.78761	5.33808	5.27778
125311	T	A	44.5498	42.3331	48.6979	51.3158
125313	T	A	44.1176	39.8644	44.1341	49.0305
125316	T	A	0	24.2165	24.2537	33.3333
125317	T	A	0	13.2686	0	19.5652
125584	C	T	15.339	50.6089	31.9175	39.7804
126366	A	T	0	5.05747	0	0
126368	A	T	0	8.61965	11.9048	0
126369	G	T	0	9.84108	13.1488	9.97067
126371	A	T	10.6383	11.7722	15.1515	12.5767
126373	A	T	0	11.4973	15.3846	14.1026
126374	C	T	0	7.30689	0	0
128375	G	A	100	100	99.7238	99.8408
129781	C	A	0	57.4572	0	0
129782	T	A	0	56.75	0	0
129785	T	A	0	35.7401	0	0
129786	C	A	0	33.4586	0	0
130527	G	A	12.2634	46.6765	25.6771	35.3633
130979	T	G	100	99.9184	100	100
130997	C	T	100	99.9325	99.9372	99.772
131902	G	A	0	0	7.62712	0
132087	C	A	0	52.8117	0	0
132088	T	A	0	51.9512	0	0
132089	T	A	0	51.0843	0	0
132090	G	A	0	50.1211	0	0
132093	T	A	0	33.6449	0	0
132809	C	T	99.7546	99.946	99.8066	99.9097
132851	C	T	14.6667	15.1921	20.6061	20
132853	G	T	28.5714	31.1937	37.6694	41.3265
132854	C	T	30.2222	31.9932	38.172	42.5258
132855	A	T	31.9444	34.3381	39.7297	44.7644
132858	G	T	22.0264	22.8895	22.6804	24.3243
132861	A	G	0	5.57185	0	0
133020	C	T	0	5.50922	0	0
133396	C	T	16.4006	51.4768	36.7874	45.4019
134615	A	G	100	100	100	99.5918
135010	C	T	0	26.0032	0	0
135011	C	T	0	30.3544	0	0
135012	A	T	0	32.1484	0	0
135043	T	C	0	98.1107	0	0
135926	C	T	58.0311	31.4186	55.7078	44.7514
137509	G	T	100	99.7386	100	100
138092	A	C	7.87097	25.437	25.7112	23.3075
139786	A	T	0	12.7436	0	0
141655	C	T	64.433	36.637	55.814	55.5172
142394	G	A	64.3799	36.2663	57.0048	53.411
142621	C	T	0	41.0615	0	0
142928	G	T	0	86.9748	0	0
142931	A	T	0	77.7778	0	0
143915	T	G	0	24.3902	21.2524	23.8289
144062	T	C	30.5476	60.1955	39.8866	47.5904
144575	T	C	100	99.9587	99.8106	100
144697	A	G	12.7841	44.2478	30.9524	40.6522
149144	G	A	74.2268	43.1917	56.9892	59.1579
149681	G	A	62.1622	40.1089	59.3548	52.7157
150070	G	A	61.2795	42.2345	53.2	47.8036
150568	G	T	0	21.1744	0	0
150569	A	T	0	21.7786	0	0
150607	C	T	0	35.6618	0	0
153070	G	A	13.785	46.1819	34.7449	43.0702
153070	G	A	13.785	46.1819	34.7449	43.0702
153223	G	A	68.6695	41.2393	54.5135	55.8761
153223	G	A	68.6695	41.2393	54.5135	55.8761
153224	G	A	69.0883	42.068	54.7235	56.4482
153224	G	A	69.0883	42.068	54.7235	56.4482
153274	C	T	15.0442	10.8226	11.0142	0
153848	C	T	8.70588	24.7845	24.1748	22.7859
153848	C	T	8.70588	24.7845	24.1748	22.7859
154293	T	A	0	24.9364	0	0
155257	G	A	16.4566	49.6531	35.5449	48.3164
155257	G	A	16.4566	49.6531	35.5449	48.3164
156372	C	T	6.97903	23.9767	9.40707	22.7217
156372	C	T	6.97903	23.9767	9.40707	22.7217
157884	C	T	13.0818	47.023	32.0398	44.1414
157884	C	T	13.0818	47.023	32.0398	44.1414
158062	C	A	0	11.7738	15.6794	0
158065	C	A	0	44.2591	55.0661	37.8601
158067	T	A	0	13.98	0	0
158068	T	A	0	11.1274	0	0
158149	T	G	7.65661	20.7395	20.6642	17.1806
158149	T	G	7.65661	20.7395	20.6642	17.1806
158166	G	A	15.5136	8.03509	8.70279	0
158300	G	A	13.486	45.4134	33.1155	38.6401
158300	G	A	13.486	45.4134	33.1155	38.6401
158419	C	T	12.9973	45.2073	34.9345	38.4984
158419	C	T	12.9973	45.2073	34.9345	38.4984
158559	T	G	13.9918	0	0	0
159696	G	A	50.5882	40.1226	52.9101	52.9221
159696	G	A	50.5882	40.1226	52.9101	52.9221
159887	G	A	100	99.9138	100	100
159887	G	A	100	99.9138	100	100
160511	T	A	12.8898	48.3358	31.9739	39.4022
160511	T	A	12.8898	48.3358	31.9739	39.4022
160649	C	T	8.33333	22.4432	11.3281	21.1506
160649	C	T	8.33333	22.4432	11.3281	21.1506
162485	C	T	13.6314	47.2976	31.546	45.2799
162485	C	T	13.6314	47.2976	31.546	45.2799
162840	G	A	85.4121	54.9007	67.9057	55.0305
162840	G	A	85.4121	54.9007	67.9057	55.0305
163538	T	A	34.5972	43.1468	42.0569	31.9937
163538	T	A	34.5972	43.1468	42.0569	31.9937
163540	T	A	34.3899	42.2988	41.0448	31.4308
163540	T	A	34.3899	42.2988	41.0448	31.4308
163542	T	A	28.9902	34.7553	34.3625	25.6117
163542	T	A	28.9902	34.7553	34.3625	25.6117
163543	G	A	28.125	33.4176	32.2938	24.7541
163543	G	A	28.125	33.4176	32.2938	24.7541
163545	C	A	19.0037	21.2301	17.5545	12.7778
163545	C	A	19.0037	21.2301	17.5545	12.7778
163546	T	A	0	7.7816	0	0
163565	G	A	13.9875	47.6086	30.3191	39.9803
163565	G	A	13.9875	47.6086	30.3191	39.9803
163616	A	G	55.3809	37.3923	57.885	49.7041
163616	A	G	55.3809	37.3923	57.885	49.7041
163653	T	C	99.912	99.9156	99.8587	99.9549
163653	T	C	99.912	99.9156	99.8587	99.9549
163823	G	A	12.2112	42.6577	30.5808	36.9723
163823	G	A	12.2112	42.6577	30.5808	36.9723
164083	T	C	10.6548	0	0	6.18722
164399	G	A	83.2468	49.8518	60.1937	53.4605
164399	G	A	83.2468	49.8518	60.1937	53.4605
164503	T	A	0	78.1513	0	0
164504	T	A	0	79.9145	0	0
165071	T	C	0	24.4444	0	0
166278	T	G	13.198	0	0	0
166295	C	T	86.1538	49.1297	66.4062	55.157
166295	C	T	86.1538	49.1297	66.4062	55.157
166472	G	A	73.7705	37.3484	60.3376	56.1644
166472	G	A	73.7705	37.3484	60.3376	56.1644
166634	G	A	67	35.8832	60.4743	53.6797
166634	G	A	67	35.8832	60.4743	53.6797
167151	C	T	17.9487	50.8344	28.8591	43.3071
167151	C	T	17.9487	50.8344	28.8591	43.3071
167296	G	A	12.5938	45.5026	37.5201	40.4201
167296	G	A	12.5938	45.5026	37.5201	40.4201
168039	A	T	0	13.8365	0	0
168042	G	T	0	13.4218	0	0
168044	A	T	0	13.6499	0	0
168119	C	T	0	33.8655	0	0
168846	G	A	11.0028	0	0	5.76923
168853	C	T	69.3503	35.8487	56.6265	53.4216
168853	C	T	69.3503	35.8487	56.6265	53.4216
169597	C	T	6.97674	24.3433	8.11916	20.0409
169597	C	T	6.97674	24.3433	8.11916	20.0409
169611	C	T	12.1302	48.5994	31.7604	44.3997
169611	C	T	12.1302	48.5994	31.7604	44.3997
169793	C	A	6.57895	22.1782	22.6715	22.379
169793	C	A	6.57895	22.1782	22.6715	22.379
171121	G	A	14.0642	47.342	30.7786	44.4668
171121	G	A	14.0642	47.342	30.7786	44.4668
171494	G	A	0	36.5764	54.5894	0
171530	T	A	0	84.6325	0	0
171532	T	A	0	89.4009	0	0
190366	A	G	0	100	0	0
190718	C	T	13.0208	45.0271	38	41.5704
190718	C	T	13.0208	45.0271	38	41.5704
190727	G	A	14.5833	0	0	0
190917	T	A	0	41.5295	48.8372	52.2648
191018	A	T	0	13.1113	0	0
191881	A	T	0	48.7685	0	0
191883	A	A	0	50	0	0
191884	A	T	0	52.3148	0	0
191885	A	T	0	52.2727	0	0
192075	T	C	0	18.2136	9.37294	19.6472
192504	T	C	7.37207	21.971	21.8195	19.756
192504	T	C	7.37207	21.971	21.8195	19.756
193057	G	A	14.2202	7.01126	5.31822	0
193236	C	T	58.2775	39.2851	56.4348	48.8695
193236	C	T	58.2775	39.2851	56.4348	48.8695
193307	G	A	13.9796	47.1437	34.9524	41.7309
193307	G	A	13.9796	47.1437	34.9524	41.7309
193308	A	T	20.332	9.37441	8.07692	0
193316	T	G	20.1501	9.32501	8.16714	0
193317	G	C	19.8073	9.32785	7.95019	0
