# Supplementary material for: Contribution of Viral Genomic Diversity to Oyster Susceptibility in the Pacific Oyster Mortality Syndrome
Source: Front Microbiol. 2020 Jul 10;11:1579. doi: 10.3389/fmicb.2020.01579 (PMC7381293; doi:10.3389/fmicb.2020.01579)
Supplement: Supplementary file 8 [file Table_8.xlsx]

## Sheet: Supplementary_Table_S8
Supplementary table S8: Two by two comparison of variant frequency between family F9, F11, F32 and F44 in Atlantic experimental infection. The threshold at the same position of SNP to be similar is 5%, a boolean value indicates whether the comparisons are similar (TRUE) or not (FALSE). If all the comparisons show a similar frequency, then the last column presents a "YES"
POS	% DIFF 9vs11	SAME_FREQ_9vs11	% DIFF 9vs32	SAME_FREQ_9vs32	% DIFF 9vs44	SAME_FREQ_9vs44	% DIFF 11vs32	SAME_FREQ_11vs32	% DIFF 11vs44	SAME_FREQ_11vs44	% DIFF 32vs44	SAME_FREQ_32vs44	CONSERVE_FREQ		Same frequency (difference < 5%)
11766	38.6202	FALSE	26.6604	FALSE	35.3933	FALSE	11.9598	FALSE	3.2269	TRUE	8.73288	FALSE	NO		NO	116
13410	0	TRUE	0	TRUE	0.505051	TRUE	0	TRUE	0.505051	TRUE	0.505051	TRUE	YES		YES	32
17325	0.0566893	TRUE	0	TRUE	0	TRUE	0.0566893	TRUE	0.0566893	TRUE	0	TRUE	YES		% YES	0.216216
18953	0.179789	TRUE	0.204499	TRUE	0.207872	TRUE	0.0247097	TRUE	0.387661	TRUE	0.412371	TRUE	YES
21404	35.352	FALSE	23.8644	FALSE	31.3152	FALSE	11.4876	FALSE	4.03672	TRUE	7.45089	FALSE	NO		ATL F9vs11vs32vs44
21892	36.4783	FALSE	22.8911	FALSE	31.4403	FALSE	13.5872	FALSE	5.03803	FALSE	8.54913	FALSE	NO		SAME_FREQ	F9/F11	F9/F32	F9/F44	F11/F32	F11/F44	F32/F44
22357	36.4471	FALSE	21.9356	FALSE	31.8886	FALSE	14.5115	FALSE	4.55849	TRUE	9.95296	FALSE	NO		1 FALSE	105	93	108	99	87	80
22736	37.7395	FALSE	21.6669	FALSE	32.411	FALSE	16.0726	FALSE	5.32845	FALSE	10.7441	FALSE	NO		2 TRUE	43	55	40	49	61	68
23337	0.0382555	TRUE	0	TRUE	0	TRUE	0.0382555	TRUE	0.0382555	TRUE	0	TRUE	YES		% TRUE	0.290541	0.371622	0.27027	0.331081	0.412162	0.459459
23776	36.1781	FALSE	25.7322	FALSE	30.6669	FALSE	10.4459	FALSE	5.51116	FALSE	4.93474	TRUE	NO
24345	36.3411	FALSE	15.9908	FALSE	31.991	FALSE	20.3503	FALSE	4.35015	TRUE	16.0002	FALSE	NO			DIFF_11vs32	DIFF_11vs44	DIFF_32vs44	DIFF_9vs11	DIFF_9vs32	DIFF_9vs44
25640	33.3225	FALSE	17.3063	FALSE	27.2403	FALSE	16.0162	FALSE	6.08225	FALSE	9.93397	FALSE	NO		Min. :	5.39167	5.02765	5.03467	5.29264	5.2611	5.33333
26274	42.5916	FALSE	26.3271	FALSE	34.895	FALSE	16.2645	FALSE	7.69665	FALSE	8.56784	FALSE	NO		1st Qu.:	12.7215	6.84346	7.76243	22.2507	13.3119	12.8113
27002	40.1902	FALSE	24.3216	FALSE	26.6804	FALSE	15.8686	FALSE	13.5098	FALSE	2.35883	TRUE	NO		Median :	16.3619	8.9827	9.52354	32.8857	17.7585	25.2562
27020	40.5441	FALSE	20.5212	FALSE	29.6143	FALSE	20.0229	FALSE	10.9298	FALSE	9.09302	FALSE	NO		Mean :	16.0824	9.84226	9.96636	29.3689	16.8251	21.8327
27499	42.8415	FALSE	23.967	FALSE	37.1844	FALSE	18.8745	FALSE	5.65711	FALSE	13.2174	FALSE	NO		3rd Qu.:	19.4014	12.4585	11.9885	36.2241	20.7517	29.6573
29343	17.4019	FALSE	3.45525	TRUE	12.9944	FALSE	13.9466	FALSE	4.40746	TRUE	9.53914	FALSE	NO		Max. :	27.6845	18.8802	22.8112	44.2729	28.2148	37.1844
34741	37.7609	FALSE	16.9861	FALSE	29.1895	FALSE	20.7749	FALSE	8.57146	FALSE	12.2034	FALSE	NO
34991	0.0393546	TRUE	0	TRUE	0	TRUE	0.0393546	TRUE	0.0393546	TRUE	0	TRUE	YES
39274	1.36507	TRUE	0.267659	TRUE	1.41804	TRUE	1.63273	TRUE	2.7831	TRUE	1.15038	TRUE	YES
39276	1.81395	TRUE	1.29241	TRUE	1.34187	TRUE	0.521536	TRUE	3.15582	TRUE	2.63428	TRUE	YES
39277	1.68995	TRUE	2.29882	TRUE	0.913868	TRUE	0.608872	TRUE	2.60381	TRUE	3.21269	TRUE	YES
39278	2.43413	TRUE	3.20297	TRUE	1.28869	TRUE	0.76884	TRUE	3.72281	TRUE	4.49165	TRUE	YES
39279	2.58271	TRUE	2.98463	TRUE	0.31374	TRUE	0.401924	TRUE	2.89645	TRUE	3.29837	TRUE	YES
39333	34.1209	FALSE	16.0102	FALSE	28.0663	FALSE	18.1107	FALSE	6.05459	FALSE	12.0561	FALSE	NO
42530	37.1985	FALSE	20.2089	FALSE	28.5173	FALSE	16.9897	FALSE	8.68122	FALSE	8.30844	FALSE	NO
43565	19.0664	FALSE	15.6921	FALSE	15.4296	FALSE	3.37435	TRUE	3.63684	TRUE	0.262489	TRUE	NO
43573	0	TRUE	0	TRUE	0	TRUE	0	TRUE	0	TRUE	0	TRUE	YES
43735	35.9567	FALSE	19.3635	FALSE	29.5721	FALSE	16.5932	FALSE	6.3846	FALSE	10.2086	FALSE	NO
45533	36.6423	FALSE	19.9927	FALSE	28.4503	FALSE	16.6497	FALSE	8.19207	FALSE	8.4576	FALSE	NO
46366	20.7804	FALSE	2.70377	TRUE	11.6331	FALSE	23.4841	FALSE	9.1473	FALSE	14.3368	FALSE	NO
47348	42.6215	FALSE	20.6729	FALSE	32.8578	FALSE	21.9486	FALSE	9.76373	FALSE	12.1849	FALSE	NO
47613	36.2929	FALSE	13.0949	FALSE	28.913	FALSE	23.198	FALSE	7.37993	FALSE	15.8181	FALSE	NO
48888	0.480816	TRUE	5.2611	FALSE	4.33947	TRUE	4.78028	TRUE	3.85866	TRUE	0.921624	TRUE	NO
56584	43.7339	FALSE	22.1583	FALSE	34.2162	FALSE	21.5757	FALSE	9.51773	FALSE	12.0579	FALSE	NO
58383	36.2241	FALSE	18.1443	FALSE	27.3908	FALSE	18.0799	FALSE	8.83329	FALSE	9.24656	FALSE	NO
59855	0.154879	TRUE	0.294985	TRUE	0.299401	TRUE	0.140107	TRUE	0.144523	TRUE	0.00441595	TRUE	YES
60202	0.0376506	TRUE	0	TRUE	0.230415	TRUE	0.0376506	TRUE	0.192764	TRUE	0.230415	TRUE	YES
60665	39.4132	FALSE	11.7287	FALSE	34.54	FALSE	27.6845	FALSE	4.87322	TRUE	22.8112	FALSE	NO
61244	0.0575043	TRUE	0	TRUE	0	TRUE	0.0575043	TRUE	0.0575043	TRUE	0	TRUE	YES
61920	22.2507	FALSE	0.535117	TRUE	11.507	FALSE	21.7155	FALSE	10.7436	FALSE	10.9719	FALSE	NO
62193	36.0369	FALSE	18.0885	FALSE	28.315	FALSE	17.9483	FALSE	7.72186	FALSE	10.2265	FALSE	NO
62326	0.0543116	TRUE	0.123689	TRUE	0.188324	TRUE	0.178	TRUE	0.134012	TRUE	0.312012	TRUE	YES
63339	37.1942	FALSE	18.1223	FALSE	32.1666	FALSE	19.0719	FALSE	5.02765	FALSE	14.0442	FALSE	NO
65339	16.6988	FALSE	5.35714	FALSE	8.15637	FALSE	22.0559	FALSE	8.54239	FALSE	13.5135	FALSE	NO
65768	33.3341	FALSE	15.9135	FALSE	27.472	FALSE	17.4205	FALSE	5.8621	FALSE	11.5584	FALSE	NO
65894	37.2262	FALSE	28.2148	FALSE	29.5609	FALSE	9.01138	FALSE	7.66531	FALSE	1.34607	TRUE	NO
66759	36.9433	FALSE	27.4844	FALSE	31.8136	FALSE	9.45883	FALSE	5.12963	FALSE	4.3292	TRUE	NO
70758	38.0982	FALSE	22.6425	FALSE	30.3985	FALSE	15.4557	FALSE	7.69967	FALSE	7.756	FALSE	NO
72119	0.0639182	TRUE	0.152207	TRUE	0	TRUE	0.0882888	TRUE	0.0639182	TRUE	0.152207	TRUE	YES
74556	27.7646	FALSE	8.41379	FALSE	19.0518	FALSE	19.3508	FALSE	8.71274	FALSE	10.6381	FALSE	NO
75589	40.9952	FALSE	22.3362	FALSE	31.6717	FALSE	18.659	FALSE	9.32349	FALSE	9.33547	FALSE	NO
80895	0	TRUE	0	TRUE	0	TRUE	0	TRUE	0	TRUE	0	TRUE	YES
81056	28.0436	FALSE	3.40084	TRUE	12.6039	FALSE	24.6428	FALSE	15.4398	FALSE	9.20304	FALSE	NO
81275	26.8963	FALSE	3.10355	TRUE	12.2208	FALSE	23.7928	FALSE	14.6755	FALSE	9.11722	FALSE	NO
81579	44.2729	FALSE	20.7517	FALSE	32.7176	FALSE	23.5212	FALSE	11.5553	FALSE	11.9659	FALSE	NO
83606	0	TRUE	0	TRUE	0	TRUE	0	TRUE	0	TRUE	0	TRUE	YES
83836	18.1015	FALSE	0.438783	TRUE	9.06915	FALSE	18.5403	FALSE	9.03237	FALSE	9.50794	FALSE	NO
86440	15.4091	FALSE	19.5583	FALSE	21.3068	FALSE	4.14918	TRUE	5.89772	FALSE	1.74854	TRUE	NO
87399	26.3157	FALSE	6.86368	FALSE	13.6168	FALSE	19.452	FALSE	12.6989	FALSE	6.75315	FALSE	NO
90431	37.9602	FALSE	23.1363	FALSE	31.4294	FALSE	14.8238	FALSE	6.53083	FALSE	8.29301	FALSE	NO
95619	35.9985	FALSE	19.248	FALSE	32.295	FALSE	16.7505	FALSE	3.70355	TRUE	13.047	FALSE	NO
95690	32.4721	FALSE	13.8462	FALSE	16.7388	FALSE	18.6259	FALSE	15.7333	FALSE	2.89259	TRUE	NO
96561	26.717	FALSE	13.6946	FALSE	11.2983	FALSE	13.0223	FALSE	15.4187	FALSE	2.39635	TRUE	NO
97930	32.1518	FALSE	16.6128	FALSE	24.3428	FALSE	15.539	FALSE	7.80898	FALSE	7.72999	FALSE	NO
99658	34.2915	FALSE	16.8817	FALSE	28.7879	FALSE	17.4097	FALSE	5.50358	FALSE	11.9062	FALSE	NO
100091	0.0841751	TRUE	0	TRUE	0	TRUE	0.0841751	TRUE	0.0841751	TRUE	0	TRUE	YES
103523	23.9155	FALSE	0.507289	TRUE	8.2713	FALSE	23.4082	FALSE	15.6442	FALSE	7.76401	FALSE	NO
107116	35.4284	FALSE	20.6149	FALSE	29.2279	FALSE	14.8135	FALSE	6.20044	FALSE	8.61304	FALSE	NO
109630	36.0989	FALSE	25.832	FALSE	29.1852	FALSE	10.2668	FALSE	6.91365	FALSE	3.35318	TRUE	NO
109868	24.9849	FALSE	13.3119	FALSE	9.66661	FALSE	11.673	FALSE	15.3183	FALSE	3.64524	TRUE	NO
111866	21.4857	FALSE	4.19939	TRUE	5.67883	FALSE	17.2863	FALSE	15.8068	FALSE	1.47944	TRUE	NO
115467	32.7069	FALSE	23.6691	FALSE	28.3261	FALSE	9.03786	FALSE	4.38085	TRUE	4.657	TRUE	NO
120635	0.0805802	TRUE	0	TRUE	0	TRUE	0.0805802	TRUE	0.0805802	TRUE	0	TRUE	YES
121866	33.8841	FALSE	17.7585	FALSE	23.8559	FALSE	16.1256	FALSE	10.0282	FALSE	6.09739	FALSE	NO
123002	16.0116	FALSE	5.4401	FALSE	3.02781	TRUE	21.4517	FALSE	12.9838	FALSE	8.46792	FALSE	NO
123511	0.0823593	TRUE	0.0236153	TRUE	0.0427116	TRUE	0.0587441	TRUE	0.0396477	TRUE	0.0190963	TRUE	YES
123718	0.234218	TRUE	0.875613	TRUE	6.88206	FALSE	0.641395	TRUE	7.11628	FALSE	7.75767	FALSE	NO
123720	2.00562	TRUE	3.13466	TRUE	10.4211	FALSE	1.12903	TRUE	8.41544	FALSE	7.28641	FALSE	NO
123721	2.61309	TRUE	4.77694	TRUE	11.55	FALSE	2.16385	TRUE	8.93687	FALSE	6.77302	FALSE	NO
123724	5.31222	FALSE	12.2114	FALSE	15.7021	FALSE	6.89915	FALSE	10.3899	FALSE	3.49073	TRUE	NO
125311	2.21667	TRUE	4.14815	TRUE	6.76603	FALSE	6.36483	FALSE	8.9827	FALSE	2.61787	TRUE	NO
125313	4.25329	TRUE	0.0164312	TRUE	4.91282	TRUE	4.26972	TRUE	9.16612	FALSE	4.89639	TRUE	NO
125584	35.2699	FALSE	16.5785	FALSE	24.4414	FALSE	18.6914	FALSE	10.8285	FALSE	7.86288	FALSE	NO
126371	1.13385	TRUE	4.51322	TRUE	1.93839	TRUE	3.37936	TRUE	0.804535	TRUE	2.57483	TRUE	YES
128375	0	TRUE	0.276243	TRUE	0.159236	TRUE	0.276243	TRUE	0.159236	TRUE	0.117007	TRUE	YES
130527	34.4132	FALSE	13.4137	FALSE	23.0999	FALSE	20.9995	FALSE	11.3132	FALSE	9.68624	FALSE	NO
130979	0.0815927	TRUE	0	TRUE	0	TRUE	0.0815927	TRUE	0.0815927	TRUE	0	TRUE	YES
130997	0.0674536	TRUE	0.0627746	TRUE	0.227964	TRUE	0.00467899	TRUE	0.16051	TRUE	0.165189	TRUE	YES
132809	0.191423	TRUE	0.0519752	TRUE	0.155065	TRUE	0.139447	TRUE	0.036358	TRUE	0.103089	TRUE	YES
132851	0.525417	TRUE	5.93939	FALSE	5.33333	FALSE	5.41398	FALSE	4.80792	TRUE	0.606061	TRUE	NO
132853	2.62227	TRUE	9.09795	FALSE	12.7551	FALSE	6.47568	FALSE	10.1328	FALSE	3.65715	TRUE	NO
132854	1.77098	TRUE	7.94982	FALSE	12.3036	FALSE	6.17884	FALSE	10.5326	FALSE	4.35373	TRUE	NO
132855	2.39362	TRUE	7.78529	FALSE	12.82	FALSE	5.39167	FALSE	10.4263	FALSE	5.03467	FALSE	NO
132858	0.863087	TRUE	0.653981	TRUE	2.29789	TRUE	0.209106	TRUE	1.43481	TRUE	1.64391	TRUE	YES
133396	35.0762	FALSE	20.3868	FALSE	29.0014	FALSE	14.6894	FALSE	6.07486	FALSE	8.61454	FALSE	NO
134615	0	TRUE	0	TRUE	0.408163	TRUE	0	TRUE	0.408163	TRUE	0.408163	TRUE	YES
135926	26.6125	FALSE	2.32333	TRUE	13.2797	FALSE	24.2892	FALSE	13.3328	FALSE	10.9564	FALSE	NO
137509	0.261438	TRUE	0	TRUE	0	TRUE	0.261438	TRUE	0.261438	TRUE	0	TRUE	YES
138092	17.5661	FALSE	17.8402	FALSE	15.4366	FALSE	0.274136	TRUE	2.12948	TRUE	2.40362	TRUE	NO
141655	27.7959	FALSE	8.61904	FALSE	8.91575	FALSE	19.1769	FALSE	18.8802	FALSE	0.296712	TRUE	NO
142394	28.1137	FALSE	7.37512	FALSE	10.969	FALSE	20.7386	FALSE	17.1447	FALSE	3.59385	TRUE	NO
144062	29.648	FALSE	9.33903	FALSE	17.0428	FALSE	20.309	FALSE	12.6052	FALSE	7.70378	FALSE	NO
144575	0.0412541	TRUE	0.189394	TRUE	0	TRUE	0.14814	TRUE	0.0412541	TRUE	0.189394	TRUE	YES
144697	31.4637	FALSE	18.1683	FALSE	27.8681	FALSE	13.2954	FALSE	3.59561	TRUE	9.69979	FALSE	NO
149144	31.0351	FALSE	17.2376	FALSE	15.0689	FALSE	13.7975	FALSE	15.9662	FALSE	2.16865	TRUE	NO
149681	22.0533	FALSE	2.80732	TRUE	9.44651	FALSE	19.2459	FALSE	12.6068	FALSE	6.63918	FALSE	NO
150070	19.045	FALSE	8.07946	FALSE	13.4758	FALSE	10.9655	FALSE	5.56912	FALSE	5.39638	FALSE	NO
153070	32.3968	FALSE	20.9599	FALSE	29.2851	FALSE	11.4369	FALSE	3.11172	TRUE	8.32523	FALSE	NO
153223	27.4302	FALSE	14.156	FALSE	12.7935	FALSE	13.2742	FALSE	14.6368	FALSE	1.36259	TRUE	NO
153224	27.0203	FALSE	14.3648	FALSE	12.6401	FALSE	12.6555	FALSE	14.3802	FALSE	1.7247	TRUE	NO
153848	16.0786	FALSE	15.469	FALSE	14.08	FALSE	0.60968	TRUE	1.99863	TRUE	1.38895	TRUE	NO
155257	33.1965	FALSE	19.0883	FALSE	31.8597	FALSE	14.1082	FALSE	1.33677	TRUE	12.7714	FALSE	NO
156372	16.9977	FALSE	2.42804	TRUE	15.7426	FALSE	14.5696	FALSE	1.25502	TRUE	13.3146	FALSE	NO
157884	33.9412	FALSE	18.958	FALSE	31.0596	FALSE	14.9832	FALSE	2.88158	TRUE	12.1016	FALSE	NO
158149	13.0829	FALSE	13.0076	FALSE	9.524	FALSE	0.0753432	TRUE	3.55893	TRUE	3.48359	TRUE	NO
158300	31.9274	FALSE	19.6295	FALSE	25.1541	FALSE	12.2979	FALSE	6.77328	FALSE	5.52466	FALSE	NO
158419	32.2099	FALSE	21.9372	FALSE	25.5011	FALSE	10.2728	FALSE	6.70885	FALSE	3.5639	TRUE	NO
159696	10.4657	FALSE	2.32182	TRUE	2.33384	TRUE	12.7875	FALSE	12.7995	FALSE	0.012025	TRUE	NO
159887	0.0862441	TRUE	0	TRUE	0	TRUE	0.0862441	TRUE	0.0862441	TRUE	0	TRUE	YES
160511	35.446	FALSE	19.0841	FALSE	26.5124	FALSE	16.3619	FALSE	8.93361	FALSE	7.42828	FALSE	NO
160649	14.1098	FALSE	2.99479	TRUE	12.8173	FALSE	11.1151	FALSE	1.29259	TRUE	9.82247	FALSE	NO
162485	33.6662	FALSE	17.9146	FALSE	31.6485	FALSE	15.7517	FALSE	2.0177	TRUE	13.734	FALSE	NO
162840	30.5114	FALSE	17.5064	FALSE	30.3816	FALSE	13.005	FALSE	0.129853	TRUE	12.8752	FALSE	NO
163538	8.54962	FALSE	7.45978	FALSE	2.60346	TRUE	1.08984	TRUE	11.1531	FALSE	10.0632	FALSE	NO
163540	7.90893	FALSE	6.65492	FALSE	2.95905	TRUE	1.25401	TRUE	10.868	FALSE	9.61397	FALSE	NO
163542	5.7651	FALSE	5.37232	FALSE	3.37848	TRUE	0.392783	TRUE	9.14359	FALSE	8.7508	FALSE	NO
163543	5.29264	FALSE	4.16876	TRUE	3.3709	TRUE	1.12388	TRUE	8.66354	FALSE	7.53966	FALSE	NO
163545	2.2264	TRUE	1.44921	TRUE	6.22591	FALSE	3.67561	TRUE	8.45231	FALSE	4.7767	TRUE	NO
163565	33.6211	FALSE	16.3317	FALSE	25.9928	FALSE	17.2895	FALSE	7.62834	FALSE	9.66111	FALSE	NO
163616	17.9886	FALSE	2.50408	TRUE	5.67675	FALSE	20.4927	FALSE	12.3118	FALSE	8.18083	FALSE	NO
163653	0.00354832	TRUE	0.053392	TRUE	0.0428244	TRUE	0.0569403	TRUE	0.0392761	TRUE	0.0962164	TRUE	YES
163823	30.4465	FALSE	18.3696	FALSE	24.7611	FALSE	12.0769	FALSE	5.68537	FALSE	6.39152	FALSE	NO
164399	33.395	FALSE	23.0531	FALSE	29.7863	FALSE	10.3419	FALSE	3.60869	TRUE	6.73323	FALSE	NO
166295	37.0241	FALSE	19.7476	FALSE	30.9969	FALSE	17.2765	FALSE	6.0272	FALSE	11.2493	FALSE	NO
166472	36.4221	FALSE	13.4329	FALSE	17.6061	FALSE	22.9891	FALSE	18.816	FALSE	4.17317	TRUE	NO
166634	31.1168	FALSE	6.52569	FALSE	13.3203	FALSE	24.5911	FALSE	17.7965	FALSE	6.79465	FALSE	NO
167151	32.8857	FALSE	10.9103	FALSE	25.3584	FALSE	21.9753	FALSE	7.52732	FALSE	14.448	FALSE	NO
167296	32.9087	FALSE	24.9263	FALSE	27.8263	FALSE	7.98244	FALSE	5.08249	FALSE	2.89995	TRUE	NO
168853	33.5016	FALSE	12.7238	FALSE	15.9286	FALSE	20.7778	FALSE	17.5729	FALSE	3.20487	TRUE	NO
169597	17.3665	FALSE	1.14241	TRUE	13.0642	FALSE	16.2241	FALSE	4.30238	TRUE	11.9217	FALSE	NO
169611	36.4692	FALSE	19.6303	FALSE	32.2696	FALSE	16.839	FALSE	4.19967	TRUE	12.6393	FALSE	NO
169793	15.5993	FALSE	16.0925	FALSE	15.8001	FALSE	0.493237	TRUE	0.200789	TRUE	0.292448	TRUE	NO
171121	33.2778	FALSE	16.7144	FALSE	30.4026	FALSE	16.5634	FALSE	2.87516	TRUE	13.6882	FALSE	NO
190718	32.0063	FALSE	24.9792	FALSE	28.5496	FALSE	7.02712	FALSE	3.45669	TRUE	3.57044	TRUE	NO
192504	14.599	FALSE	14.4475	FALSE	12.3839	FALSE	0.151514	TRUE	2.21506	TRUE	2.06354	TRUE	NO
193236	18.9924	FALSE	1.84273	TRUE	9.40804	FALSE	17.1497	FALSE	9.58436	FALSE	7.56531	FALSE	NO
193307	33.1641	FALSE	20.9728	FALSE	27.7513	FALSE	12.1913	FALSE	5.41278	FALSE	6.7785	FALSE	NO
