# Supplementary material for: Contribution of Viral Genomic Diversity to Oyster Susceptibility in the Pacific Oyster Mortality Syndrome
Source: Front Microbiol. 2020 Jul 10;11:1579. doi: 10.3389/fmicb.2020.01579 (PMC7381293; doi:10.3389/fmicb.2020.01579)
Supplement: Supplementary file 9 [file Table_9.xlsx]

## Sheet: Supplementary_Table_S9
Supplementary table S9: Comparison of the variant frequencies of the 168 SNPs characterized in Mediterranean experimental infection between oyster families F11 and F32 (susceptible phenotypes).
Genome position	ref	alt	Frequency % MF11	Frequency % MF32
13410	T	C	100	100			MF11		MF32
17325	T	C	100	100		All Variants	Number	%	Number	%
18457	C	T	100	87.1041		Minor (frequency ≤25%)	16	0.124031	48	0.32
18953	A	G	100	99.8987		Intermediate (25 < frequency <75)	25	0.193798	17	0.113333
19441	A	G	99.9588	79.8231		Major (frequency ≥75)	88	0.682171	85	0.566667
21137	T	C	99.9134	83.4737
21917	C	T	78.8517	71.3755
22267	T	C	100	85.6599			MF11		MF32
22488	C	T	100	100		Repartition of 111 common variants	Number	%	Number	%
23337	G	C	99.9052	99.8519		Minor (frequency ≤25%)	7	0.0630631	9	0.0810811
23776	A	C	100	82.88		Intermediate (25 < frequency <75)	18	0.162162	17	0.153153
26274	T	C	100	88.7533		Major (frequency ≥75)	86	0.774775	85	0.765766
27002	G	A	100	89.9408
34741	A	T	100	85.7545
34991	T	C	99.8788	99.7147
38491	T	C	99.6088	85.1626
39274	C	T	12.0163	0
39276	C	T	15.9223	0
39277	A	T	18.2331	0
39278	A	T	22.4599	10.3215
39279	A	T	23.4982	11.2228
41230	A	T	26.5918	39.3782
41232	A	T	44.5402	54.065
41234	C	T	44.3503	52.2088
41235	A	T	45.8564	51.3834
41236	A	T	46.7033	52.5896
42333	G	A	5.64468	0
43573	C	T	100	100
45533	C	G	100	100
46651	A	G	100	100
47348	C	T	99.8503	88.2458
48220	G	A	99.9553	88.8246
48884	G	T	6.77966	0
48885	G	T	7.28324	0
48888	A	T	10.1788	0
51587	C	T	100	81.1847
52489	C	T	86.0606	80.1762
58873	A	C	100	87.1795
59855	T	C	99.5699	100
60202	T	G	100	99.7899
61244	T	A	99.8748	100
62326	A	G	99.9367	100
62938	G	A	99.9695	88.9036
63684	T	A	25.3275	0
63686	C	A	65.6388	0
63687	T	A	57.9235	0
64955	A	G	100	100
65768	A	T	100	100
65894	G	A	100	99.7319
66735	A	G	100	86.3469
70655	C	T	99.8224	87.3585
72119	A	G	100	100
73434	C	T	99.3808	83.045
77579	C	T	99.8826	88.0374
78431	G	A	5.20521	0
80895	A	G	100	99.4924
83606	T	C	99.9174	99.8747
86440	G	A	99.5951	88.4386
93597	C	T	100	87.5
95619	G	C	100	100
95690	G	A	100	86.5121
95820	G	A	99.8138	87.4943
96561	T	C	99.877	99.94
100091	T	A	100	100
100770	C	A	100	100
101199	G	A	99.8192	84.7032
103545	T	G	100	88.002
108486	C	T	99.8534	86.067
109411	C	A	31.3131	0
109413	T	A	27.3684	0
109868	G	A	99.9342	100
111866	C	T	100	86.7822
112119	C	T	99.8784	85.6293
120635	T	C	99.5037	100
121866	A	G	100	100
122404	G	A	99.8628	89.5805
123511	A	T	99.9622	99.9621
123718	C	A	68.4669	55.6169
123720	T	A	69.1429	57.1977
123721	G	A	68.8492	56.5737
123724	T	A	52.5806	44.504
125311	T	A	41.8552	38.6167
125313	T	A	38.3886	36.0119
125316	T	A	22.4551	20.438
128375	G	A	99.9162	100
130979	T	G	99.8798	99.931
130997	C	T	99.8071	99.9271
132809	C	T	99.8605	99.8505
132851	C	T	11.9617	0
132853	G	T	22.4756	19.084
132854	C	T	23.252	20.0385
132855	A	T	25.6098	23.1733
132858	G	T	16.2207	17.4636
133463	G	A	99.9621	99.9583
134615	A	G	100	100
135011	C	T	33.1579	0
135012	A	T	35.1064	0
135043	T	C	98.7903	0
137509	G	T	99.8355	100
141655	C	T	100	100
141813	C	T	100	90.2022
144575	T	C	99.8758	100
145486	G	A	100	88.2556
145972	G	A	100	83.0565
149144	G	A	99.7788	89.1275
149403	G	A	99.6394	86.6573
150070	G	A	100	83.9912
153223	G	A	99.4832	88.0629
153224	G	A	99.8731	88.1653
158065	C	A	30.2326	27.0677
158559	T	G	100	85.5241
159887	G	A	100	100
160132	C	T	29.7214	37.5
162840	G	A	99.9492	89.9236
163538	T	A	40.1484	30.4952
163540	T	A	39.4649	30.2528
163542	T	A	33.871	25.4562
163543	G	A	32.6697	24.8619
163545	C	A	18.8312	16.0732
163653	T	C	99.9585	99.8613
164083	T	C	99.8927	82.522
164399	G	A	100	83.1952
166295	C	T	99.7783	86.637
166472	G	A	99.7821	89.3204
166634	G	A	99.7802	86.5566
168119	C	T	100	80.8219
168853	C	T	99.7697	88.6145
171494	G	A	99.5238	0
191018	A	T	100	87.538
11828	C	T	0	10.2021
12658	G	A	0	17.803
22762	T	A	0	17.2863
23239	C	T	0	20.316
23348	C	T	0	11.3569
24291	C	T	0	14.3531
24324	C	T	0	13.9581
27978	C	T	0	9.89011
28584	C	T	0	11.6844
33815	G	A	0	13.0712
43797	C	T	0	13.6962
48283	G	A	0	11.2025
49561	G	A	0	11.4357
54968	T	A	0	19.0871
59838	G	A	0	15
61970	G	A	0	13.3628
63174	G	C	0	9.62634
63369	G	A	0	12.4743
74556	C	T	0	13.8973
84038	A	G	0	15.259
85951	C	T	0	11.9578
92527	C	A	0	12.3913
96984	G	A	0	15.245
107766	C	T	0	12.5884
112137	G	A	0	13.0802
121076	C	T	0	13.6919
123725	C	A	0	20.3846
135575	G	A	0	11.1028
149847	C	T	0	10.3383
152609	C	T	0	6.2422
153151	G	A	0	13.5297
156411	A	C	0	10.9869
157120	C	T	0	9.92736
159178	C	T	0	15.405
163268	G	A	0	9.92008
163546	T	A	0	5.23918
163588	C	T	0	16.6065
169133	A	T	0	12.063
193057	G	A	0	18.7232

## Sheet: Unique F11
Genome position	ref	alt	Frequency % MF11	Frequency % MF32
39274	C	T	12.0163	0
39276	C	T	15.9223	0
39277	A	T	18.2331	0
42333	G	A	5.64468	0
48884	G	T	6.77966	0
48885	G	T	7.28324	0
48888	A	T	10.1788	0
63684	T	A	25.3275	0
63686	C	A	65.6388	0
63687	T	A	57.9235	0
78431	G	A	5.20521	0
109411	C	A	31.3131	0
109413	T	A	27.3684	0
132851	C	T	11.9617	0
135011	C	T	33.1579	0
135012	A	T	35.1064	0
135043	T	C	98.7903	0
171494	G	A	99.5238	0

## Sheet: Unique F32
Genome position	ref	alt	Frequency % MF11	Frequency % MF32
11828	C	T	0	10.2021
12658	G	A	0	17.803
22762	T	A	0	17.2863
23239	C	T	0	20.316
23348	C	T	0	11.3569
24291	C	T	0	14.3531
24324	C	T	0	13.9581
27978	C	T	0	9.89011
28584	C	T	0	11.6844
33815	G	A	0	13.0712
43797	C	T	0	13.6962
48283	G	A	0	11.2025
49561	G	A	0	11.4357
54968	T	A	0	19.0871
59838	G	A	0	15
61970	G	A	0	13.3628
63174	G	C	0	9.62634
63369	G	A	0	12.4743
74556	C	T	0	13.8973
84038	A	G	0	15.259
85951	C	T	0	11.9578
92527	C	A	0	12.3913
96984	G	A	0	15.245
107766	C	T	0	12.5884
112137	G	A	0	13.0802
121076	C	T	0	13.6919
123725	C	A	0	20.3846
135575	G	A	0	11.1028
149847	C	T	0	10.3383
152609	C	T	0	6.2422
153151	G	A	0	13.5297
156411	A	C	0	10.9869
157120	C	T	0	9.92736
159178	C	T	0	15.405
163268	G	A	0	9.92008
163546	T	A	0	5.23918
163588	C	T	0	16.6065
169133	A	T	0	12.063
193057	G	A	0	18.7232

## Sheet: Common F11&  F32
Genome position	ref	alt	Frequency % MF11	Frequency % MF32	Frequency delta in %
13410	T	C	100	100	0
17325	T	C	100	100	0
18457	C	T	100	87.1041	12.8959
18953	A	G	100	99.8987	0.101317
19441	A	G	99.9588	79.8231	20.1357
21137	T	C	99.9134	83.4737	16.4397
21917	C	T	78.8517	71.3755	7.47628
22267	T	C	100	85.6599	14.3401
22488	C	T	100	100	0
23337	G	C	99.9052	99.8519	0.0533614
23776	A	C	100	82.88	17.12
26274	T	C	100	88.7533	11.2467
27002	G	A	100	89.9408	10.0592
34741	A	T	100	85.7545	14.2455
34991	T	C	99.8788	99.7147	0.164095
38491	T	C	99.6088	85.1626	14.4462
39278	A	T	22.4599	10.3215	12.1384
39279	A	T	23.4982	11.2228	12.2755
41230	A	T	26.5918	39.3782	12.7865
41232	A	T	44.5402	54.065	9.52481
41234	C	T	44.3503	52.2088	7.85855
41235	A	T	45.8564	51.3834	5.52705
41236	A	T	46.7033	52.5896	5.88634
43573	C	T	100	100	0
45533	C	G	100	100	0
46651	A	G	100	100	0
47348	C	T	99.8503	88.2458	11.6045
48220	G	A	99.9553	88.8246	11.1308
51587	C	T	100	81.1847	18.8153
52489	C	T	86.0606	80.1762	5.88439
58873	A	C	100	87.1795	12.8205
59855	T	C	99.5699	100	0.430108
60202	T	G	100	99.7899	0.210084
61244	T	A	99.8748	100	0.125156
62326	A	G	99.9367	100	0.0633312
62938	G	A	99.9695	88.9036	11.0659
64955	A	G	100	100	0
65768	A	T	100	100	0
65894	G	A	100	99.7319	0.268097
66735	A	G	100	86.3469	13.6531
70655	C	T	99.8224	87.3585	12.4639
72119	A	G	100	100	0
73434	C	T	99.3808	83.045	16.3358
77579	C	T	99.8826	88.0374	11.8452
80895	A	G	100	99.4924	0.507614
83606	T	C	99.9174	99.8747	0.0427369
86440	G	A	99.5951	88.4386	11.1565
93597	C	T	100	87.5	12.5
95619	G	C	100	100	0
95690	G	A	100	86.5121	13.4879
95820	G	A	99.8138	87.4943	12.3195
96561	T	C	99.877	99.94	0.0630492
100091	T	A	100	100	0
100770	C	A	100	100	0
101199	G	A	99.8192	84.7032	15.116
103545	T	G	100	88.002	11.998
108486	C	T	99.8534	86.067	13.7864
109868	G	A	99.9342	100	0.0658328
111866	C	T	100	86.7822	13.2178
112119	C	T	99.8784	85.6293	14.2491
120635	T	C	99.5037	100	0.496278
121866	A	G	100	100	0
122404	G	A	99.8628	89.5805	10.2823
123511	A	T	99.9622	99.9621	5.72764e-05
123718	C	A	68.4669	55.6169	12.85
123720	T	A	69.1429	57.1977	11.9452
123721	G	A	68.8492	56.5737	12.2755
123724	T	A	52.5806	44.504	8.07662
125311	T	A	41.8552	38.6167	3.23849
125313	T	A	38.3886	36.0119	2.37672
125316	T	A	22.4551	20.438	2.01713
128375	G	A	99.9162	100	0.0838223
130979	T	G	99.8798	99.931	0.0512268
130997	C	T	99.8071	99.9271	0.120004
132809	C	T	99.8605	99.8505	0.0100068
132853	G	T	22.4756	19.084	3.3916
132854	C	T	23.252	20.0385	3.2135
132855	A	T	25.6098	23.1733	2.43648
132858	G	T	16.2207	17.4636	1.24288
133463	G	A	99.9621	99.9583	0.00377931
134615	A	G	100	100	0
137509	G	T	99.8355	100	0.164474
141655	C	T	100	100	0
141813	C	T	100	90.2022	9.79782
144575	T	C	99.8758	100	0.124224
145486	G	A	100	88.2556	11.7444
145972	G	A	100	83.0565	16.9435
149144	G	A	99.7788	89.1275	10.6512
149403	G	A	99.6394	86.6573	12.9821
150070	G	A	100	83.9912	16.0088
153223	G	A	99.4832	88.0629	11.4203
153224	G	A	99.8731	88.1653	11.7078
158065	C	A	30.2326	27.0677	3.16489
158559	T	G	100	85.5241	14.4759
159887	G	A	100	100	0
160132	C	T	29.7214	37.5	7.77864
162840	G	A	99.9492	89.9236	10.0256
163538	T	A	40.1484	30.4952	9.65317
163540	T	A	39.4649	30.2528	9.21205
163542	T	A	33.871	25.4562	8.41476
163543	G	A	32.6697	24.8619	7.8078
163545	C	A	18.8312	16.0732	2.75792
163653	T	C	99.9585	99.8613	0.0972369
164083	T	C	99.8927	82.522	17.3706
164399	G	A	100	83.1952	16.8048
166295	C	T	99.7783	86.637	13.1413
166472	G	A	99.7821	89.3204	10.4617
166634	G	A	99.7802	86.5566	13.2236
168119	C	T	100	80.8219	19.1781
168853	C	T	99.7697	88.6145	11.1553
191018	A	T	100	87.538	12.462
