# Supplementary material for: Contribution of Viral Genomic Diversity to Oyster Susceptibility in the Pacific Oyster Mortality Syndrome
Source: Front Microbiol. 2020 Jul 10;11:1579. doi: 10.3389/fmicb.2020.01579 (PMC7381293; doi:10.3389/fmicb.2020.01579)
Supplement: Supplementary file 10 [file Table_10.xlsx]

## Sheet: Supplementary_Table_S10
Supplementary table S10: Comparison of common variant frequency for susceptible family in Mediterranean experimental infection. The threshold at the same position of SNP to be similar is 5%, a boolean value indicates whether the comparisons are similar (TRUE) or not (FALSE).
Genome position	Frequency % MF11	Frequency % MF32	Frequency delta in %	SAME_FREQ
13410	100	100	0	TRUE			Med F11vs32
17325	100	100	0	TRUE		FALSE	64
18457	100	87.1041	12.8959	FALSE		TRUE	47
18953	100	99.8987	0.101317	TRUE		% True	0.423423
19441	99.9588	79.8231	20.1357	FALSE
21137	99.9134	83.4737	16.4397	FALSE			DIFF
21917	78.8517	71.3755	7.47628	FALSE		Min. :	5.527046
22267	100	85.6599	14.3401	FALSE		1st Qu.:	10.41689
22488	100	100	0	TRUE		Median :	12.27548
23337	99.9052	99.8519	0.0533614	TRUE		Mean :	12.27662
23776	100	82.88	17.12	FALSE		3rd Qu.:	13.90115
26274	100	88.7533	11.2467	FALSE		Max. :	20.13574
27002	100	89.9408	10.0592	FALSE
34741	100	85.7545	14.2455	FALSE
34991	99.8788	99.7147	0.164095	TRUE
38491	99.6088	85.1626	14.4462	FALSE
39278	22.4599	10.3215	12.1384	FALSE
39279	23.4982	11.2228	12.2755	FALSE
41230	26.5918	39.3782	12.7865	FALSE
41232	44.5402	54.065	9.52481	FALSE
41234	44.3503	52.2088	7.85855	FALSE
41235	45.8564	51.3834	5.52705	FALSE
41236	46.7033	52.5896	5.88634	FALSE
43573	100	100	0	TRUE
45533	100	100	0	TRUE
46651	100	100	0	TRUE
47348	99.8503	88.2458	11.6045	FALSE
48220	99.9553	88.8246	11.1308	FALSE
51587	100	81.1847	18.8153	FALSE
52489	86.0606	80.1762	5.88439	FALSE
58873	100	87.1795	12.8205	FALSE
59855	99.5699	100	0.430108	TRUE
60202	100	99.7899	0.210084	TRUE
61244	99.8748	100	0.125156	TRUE
62326	99.9367	100	0.0633312	TRUE
62938	99.9695	88.9036	11.0659	FALSE
64955	100	100	0	TRUE
65768	100	100	0	TRUE
65894	100	99.7319	0.268097	TRUE
66735	100	86.3469	13.6531	FALSE
70655	99.8224	87.3585	12.4639	FALSE
72119	100	100	0	TRUE
73434	99.3808	83.045	16.3358	FALSE
77579	99.8826	88.0374	11.8452	FALSE
80895	100	99.4924	0.507614	TRUE
83606	99.9174	99.8747	0.0427369	TRUE
86440	99.5951	88.4386	11.1565	FALSE
93597	100	87.5	12.5	FALSE
95619	100	100	0	TRUE
95690	100	86.5121	13.4879	FALSE
95820	99.8138	87.4943	12.3195	FALSE
96561	99.877	99.94	0.0630492	TRUE
100091	100	100	0	TRUE
100770	100	100	0	TRUE
101199	99.8192	84.7032	15.116	FALSE
103545	100	88.002	11.998	FALSE
108486	99.8534	86.067	13.7864	FALSE
109868	99.9342	100	0.0658328	TRUE
111866	100	86.7822	13.2178	FALSE
112119	99.8784	85.6293	14.2491	FALSE
120635	99.5037	100	0.496278	TRUE
121866	100	100	0	TRUE
122404	99.8628	89.5805	10.2823	FALSE
123511	99.9622	99.9621	5.72764e-05	TRUE
123718	68.4669	55.6169	12.85	FALSE
123720	69.1429	57.1977	11.9452	FALSE
123721	68.8492	56.5737	12.2755	FALSE
123724	52.5806	44.504	8.07662	FALSE
125311	41.8552	38.6167	3.23849	TRUE
125313	38.3886	36.0119	2.37672	TRUE
125316	22.4551	20.438	2.01713	TRUE
128375	99.9162	100	0.0838223	TRUE
130979	99.8798	99.931	0.0512268	TRUE
130997	99.8071	99.9271	0.120004	TRUE
132809	99.8605	99.8505	0.0100068	TRUE
132853	22.4756	19.084	3.3916	TRUE
132854	23.252	20.0385	3.2135	TRUE
132855	25.6098	23.1733	2.43648	TRUE
132858	16.2207	17.4636	1.24288	TRUE
133463	99.9621	99.9583	0.00377931	TRUE
134615	100	100	0	TRUE
137509	99.8355	100	0.164474	TRUE
141655	100	100	0	TRUE
141813	100	90.2022	9.79782	FALSE
144575	99.8758	100	0.124224	TRUE
145486	100	88.2556	11.7444	FALSE
145972	100	83.0565	16.9435	FALSE
149144	99.7788	89.1275	10.6512	FALSE
149403	99.6394	86.6573	12.9821	FALSE
150070	100	83.9912	16.0088	FALSE
153223	99.4832	88.0629	11.4203	FALSE
153224	99.8731	88.1653	11.7078	FALSE
158065	30.2326	27.0677	3.16489	TRUE
158559	100	85.5241	14.4759	FALSE
159887	100	100	0	TRUE
160132	29.7214	37.5	7.77864	FALSE
162840	99.9492	89.9236	10.0256	FALSE
163538	40.1484	30.4952	9.65317	FALSE
163540	39.4649	30.2528	9.21205	FALSE
163542	33.871	25.4562	8.41476	FALSE
163543	32.6697	24.8619	7.8078	FALSE
163545	18.8312	16.0732	2.75792	TRUE
163653	99.9585	99.8613	0.0972369	TRUE
164083	99.8927	82.522	17.3706	FALSE
164399	100	83.1952	16.8048	FALSE
166295	99.7783	86.637	13.1413	FALSE
166472	99.7821	89.3204	10.4617	FALSE
166634	99.7802	86.5566	13.2236	FALSE
168119	100	80.8219	19.1781	FALSE
168853	99.7697	88.6145	11.1553	FALSE
191018	100	87.538	12.462	FALSE
